# Supplementary material for: Antibiotic use and gut microbiome composition links from individual-level prescription data of 14,979 individuals
Source: Nat Med. 2026 Mar 11;32(4):1351–61. doi: 10.1038/s41591-026-04284-y (PMC13099378; doi:10.1038/s41591-026-04284-y)
Supplement: Supplementary file 3 — Supplementary Tables 1–15. [file 41591_2026_4284_MOESM3_ESM.xlsx]

## Sheet: Index
Supplementary Tables
Supplementary Table 1. Association between antibiotic use and gut microbiome species diversity
Supplementary Table 2. Association between antibiotic use and gut microbiome species diversity stratified by sex and sex-antibiotic use interaction
Supplementary Table 3. Association between antibiotic use and gut microbiome species diversity stratified by age (above or below 55 years) and age-antibiotic use interaction
Supplementary Table 4. Association between antibiotic use and gut microbiome species diversity using different exclusion criteria
Supplementary Table 5. Association between antibiotic use after fecal sampling (negative control) and gut microbiome species diversity
Supplementary Table 6. Association between antibiotic use after fecal sampling (negative control) and gut microbiome species diversity in participants with no antibiotics before fecal sampling
Supplementary Table 7. Sensitivity analyses on the associations between antibiotic use and gut microbiome species diversity
Supplementary Table 8. Association beween a single antibiotic course and gut microbiome species diversity
Supplementary Table 9. Association between antibiotic use and gut microbiome species abundance
Supplementary Table 10. Sensitivity analyses on the associations between antibiotic use and gut microbiome species abundance
Supplementary Table 11. Association beween a single antibiotic course and gut microbiome species abundance
Supplementary Table 12. Association between antibiotic use and gut microbiome species abundance stratified by sex and sex-antibiotic use interaction
Supplementary Table 13. Association between antibiotic use and gut microbiome species abundance stratified by age (above or below 55 years) and age-antibiotic use interaction
Supplementary Table 14. Association between the 101 species jointly associated with clindamycin, flucloxacillin, and fluoroquinolones and cardiometabolic markers
Supplementary Table 15. List of hospitalization discharge diagnoses likely to be treated with antibiotics

## Sheet: Suppl. Table 1
Supplementary Table 1. Association between antibiotic use and gut microbiome species diversity assessed with Shannon index, species richness, and inverse Simpson index. For each cohort, we used regression models with the number of prescriptions for each antibiotic class in <1 year, 1–4 years, and 4–8 years before the fecal sampling as main exposures. Results from the cohorts were meta-analyzed us…
				Meta-analysis							SCAPIS						SIMPLER						MOS
antibiotic	period	outcome	model	beta	s.e.	p-value	q-value	Cochran's Q	Cochran's Q p-value	I2(%)	beta	s.e.	p-value	q-value	N	GVIF	beta	s.e.	p-value	q-value	N	GVIF	beta	s.e.	p-value	q-value	N	GVIF
Amoxicillin-clavulanic acid	<1 year	shannon	basic model	-0.041	0.052	0.431959	0.509094	16.17	0.000308298	87.6	-0.157	0.059	0.00839217	0.0307713	8488	1.07	0.343	0.113	0.00246462	0.0180208	4784	1.9	0.267	0.329	0.417213	0.863374	1707	1.49
Amoxicillin-clavulanic acid	1-4 years	shannon	basic model	-0.012	0.028	0.676698	0.720356	2	0.366986	0.2	0.01	0.032	0.752522	0.776038	8488	1.1	-0.087	0.066	0.182927	0.274391	4784	1.09	-0.071	0.129	0.580788	0.863374	1707	1.03
Amoxicillin-clavulanic acid	4-8 years	shannon	basic model	-0.01	0.02	0.596148	0.678375	13.32	0.00127866	85	-0.052	0.025	0.0425198	0.0935435	8488	1.05	-0.052	0.05	0.296604	0.425562	4784	1.06	0.114	0.039	0.00380418	0.0627689	1707	1.33
Cephalosporins	<1 year	shannon	basic model	-0.085	0.042	0.0432352	0.0839272	0.34	0.841643	0	-0.08	0.057	0.16054	0.212023	8488	1.07	-0.125	0.086	0.146682	0.242025	4784	1.09	-0.053	0.09	0.551737	0.863374	1707	1.65
Cephalosporins	1-4 years	shannon	basic model	-0.032	0.017	0.0659362	0.102776	1.74	0.418921	0	-0.054	0.024	0.0267339	0.0735181	8488	1.09	-0.003	0.031	0.921474	0.931001	4784	1.27	-0.019	0.043	0.653039	0.863374	1707	1.08
Cephalosporins	4-8 years	shannon	basic model	-0.012	0.013	0.381421	0.484111	2.4	0.301199	16.7	-0.024	0.017	0.154739	0.212023	8488	1.08	0.031	0.031	0.323793	0.445216	4784	1.33	-0.012	0.029	0.68281	0.863374	1707	1.26
Clindamycin	<1 year	shannon	basic model	-0.206	0.025	1.37545e-16	4.539e-15	0.94	0.625471	0	-0.214	0.03	8.07434e-13	2.66453e-11	8488	1.07	-0.222	0.061	0.000271054	0.00894479	4784	1.22	-0.145	0.068	0.0326253	0.310392	1707	1.35
Clindamycin	1-4 years	shannon	basic model	-0.081	0.013	1.65815e-10	2.73595e-09	0.55	0.758163	0	-0.077	0.015	1.78082e-07	2.93836e-06	8488	1.12	-0.104	0.033	0.00180058	0.0180208	4784	1.2	-0.081	0.039	0.0376233	0.310392	1707	1.09
Clindamycin	4-8 years	shannon	basic model	-0.028	0.011	0.00720287	0.0198079	1.28	0.528242	0	-0.025	0.013	0.0509725	0.105131	8488	1.13	-0.051	0.024	0.0328447	0.0891895	4784	1.22	-0.011	0.031	0.717252	0.863374	1707	1.07
Flucloxacillin	<1 year	shannon	basic model	-0.119	0.019	3.30883e-10	3.63971e-09	1.37	0.504385	0	-0.109	0.024	4.93052e-06	4.09444e-05	8488	1.06	-0.119	0.036	0.000923972	0.0152455	4784	1.56	-0.187	0.062	0.00278245	0.0627689	1707	1.43
Flucloxacillin	1-4 years	shannon	basic model	-0.038	0.008	1.61644e-06	1.33356e-05	0.59	0.745007	0	-0.042	0.01	1.5121e-05	9.97989e-05	8488	1.07	-0.031	0.015	0.0390135	0.0891895	4784	1.21	-0.023	0.03	0.444132	0.863374	1707	1.11
Flucloxacillin	4-8 years	shannon	basic model	-0.025	0.007	0.000325964	0.0017928	8.5	0.0142592	76.5	-0.041	0.009	4.96296e-06	4.09444e-05	8488	1.06	0.005	0.013	0.704042	0.801151	4784	2.06	-0.014	0.022	0.531095	0.863374	1707	1.07
Fluoroquinolones	<1 year	shannon	basic model	-0.079	0.018	9.57293e-06	6.31813e-05	0.2	0.902888	0	-0.085	0.024	0.000355467	0.00195507	8488	1.08	-0.073	0.029	0.0111396	0.0612677	4784	1.14	-0.056	0.073	0.443457	0.863374	1707	1.6
Fluoroquinolones	1-4 years	shannon	basic model	-0.021	0.007	0.00380171	0.0114948	1.55	0.459695	0	-0.015	0.009	0.0984442	0.162433	8488	1.16	-0.03	0.013	0.0226993	0.0832307	4784	1.73	-0.048	0.034	0.157025	0.635342	1707	1.07
Fluoroquinolones	4-8 years	shannon	basic model	-0.025	0.008	0.000998746	0.00470838	0.87	0.646435	0	-0.024	0.01	0.0134325	0.0443274	8488	1.1	-0.034	0.015	0.0191216	0.0788767	4784	1.32	-0.008	0.026	0.758723	0.863374	1707	2.13
Macrolides	<1 year	shannon	basic model	-0.062	0.041	0.130149	0.178954	0.69	0.706602	0	-0.082	0.048	0.0865439	0.150313	8488	1.03	0.011	0.131	0.931001	0.931001	4784	1.06	-0.019	0.095	0.842288	0.899238	1707	1.11
Macrolides	1-4 years	shannon	basic model	-0.036	0.012	0.00383161	0.0114948	2.46	0.29211	18.7	-0.035	0.013	0.00839147	0.0307713	8488	1.05	0.022	0.052	0.674025	0.794386	4784	1.1	-0.085	0.044	0.0547517	0.312871	1707	1.09
Macrolides	4-8 years	shannon	basic model	-0.021	0.011	0.0617449	0.102776	0.01	0.996302	0	-0.021	0.012	0.0850978	0.150313	8488	1.07	-0.02	0.041	0.632664	0.773256	4784	1.17	-0.018	0.033	0.581868	0.863374	1707	1.06
Nitrofurantoin	<1 year	shannon	basic model	0.047	0.022	0.0324461	0.0713814	7.14	0.028218	72	0.053	0.028	0.0613974	0.119183	8488	1.11	0.091	0.041	0.0257087	0.0848386	4784	1.16	-0.132	0.074	0.0724208	0.341412	1707	1.18
Nitrofurantoin	1-4 years	shannon	basic model	-0.02	0.01	0.0503702	0.0923453	5.7	0.0578223	64.9	-0.009	0.013	0.478488	0.544486	8488	1.19	-0.064	0.021	0.00273043	0.0180208	4784	1.47	0.006	0.031	0.844739	0.899238	1707	2.57
Nitrofurantoin	4-8 years	shannon	basic model	0.019	0.01	0.0650628	0.102776	1.74	0.418171	0	0.013	0.013	0.305012	0.359478	8488	1.25	0.035	0.018	0.0462433	0.0929749	4784	1.45	-0.013	0.038	0.729106	0.863374	1707	1.7
Penicillin V	<1 year	shannon	basic model	-0.018	0.011	0.105206	0.150947	0.55	0.759047	0	-0.014	0.014	0.289077	0.353316	8488	1.05	-0.036	0.026	0.17233	0.270805	4784	1.05	-0.014	0.032	0.663817	0.863374	1707	1.08
Penicillin V	1-4 years	shannon	basic model	-0.012	0.006	0.0402676	0.083052	0.43	0.804568	0	-0.014	0.007	0.0422469	0.0935435	8488	1.1	-0.008	0.012	0.520257	0.686739	4784	1.08	-0.005	0.015	0.750113	0.863374	1707	1.11
Penicillin V	4-8 years	shannon	basic model	-0.011	0.004	0.0120868	0.0306819	4.07	0.130892	50.8	-0.017	0.005	0.00131803	0.00621357	8488	1.09	0.002	0.01	0.84784	0.931001	4784	1.09	0.001	0.011	0.950023	0.950023	1707	1.09
Penicillins extended spectrum	<1 year	shannon	basic model	-0.006	0.014	0.670794	0.720356	4	0.135666	49.9	0.009	0.018	0.595066	0.654572	8488	1.19	-0.052	0.027	0.0562715	0.103164	4784	1.28	0.025	0.049	0.618959	0.863374	1707	1.7
Penicillins extended spectrum	1-4 years	shannon	basic model	0.001	0.007	0.88773	0.915471	0.39	0.824721	0	0.004	0.009	0.664154	0.707002	8488	1.38	-0.001	0.012	0.922039	0.931001	4784	1.64	-0.01	0.022	0.648998	0.863374	1707	2.37
Penicillins extended spectrum	4-8 years	shannon	basic model	-0.006	0.006	0.285589	0.376977	1.75	0.417875	0	-0.01	0.007	0.189814	0.240917	8488	1.35	-0.006	0.01	0.555013	0.70444	4784	1.95	0.017	0.019	0.366004	0.863374	1707	2.34
Sulfamethoxazole-trimethoprim	<1 year	shannon	basic model	0	0.032	0.992992	0.992992	5.35	0.0690275	62.6	-0.064	0.043	0.137411	0.206117	8488	1.07	0.075	0.049	0.121407	0.210865	4784	2.01	0.241	0.28	0.389955	0.863374	1707	1.08
Sulfamethoxazole-trimethoprim	1-4 years	shannon	basic model	-0.012	0.015	0.419952	0.509094	7.23	0.02693	72.3	-0.004	0.018	0.821427	0.821427	8488	1.13	-0.058	0.028	0.0405407	0.0891895	4784	1.23	0.118	0.062	0.0568857	0.312871	1707	1.15
Sulfamethoxazole-trimethoprim	4-8 years	shannon	basic model	0.023	0.013	0.0685175	0.102776	4.55	0.102775	56	0.024	0.017	0.160623	0.212023	8488	1.13	0.046	0.022	0.0404723	0.0891895	4784	1.28	-0.053	0.041	0.192528	0.635342	1707	1.26
Tetracyclines	<1 year	shannon	basic model	-0.034	0.015	0.0255809	0.0602977	1.46	0.480912	0	-0.029	0.018	0.112989	0.177555	8488	1.09	-0.067	0.034	0.0478962	0.0929749	4784	1.11	-0.006	0.043	0.88722	0.914946	1707	1.16
Tetracyclines	1-4 years	shannon	basic model	-0.02	0.007	0.00200819	0.00736337	1.95	0.377379	0	-0.018	0.008	0.024357	0.0730711	8488	1.24	-0.041	0.017	0.0153152	0.0722001	4784	1.21	-0.011	0.015	0.464233	0.863374	1707	1.21
Tetracyclines	4-8 years	shannon	basic model	-0.015	0.005	0.00173709	0.00716551	1.15	0.56171	0	-0.011	0.005	0.0369928	0.0935435	8488	1.21	-0.024	0.011	0.0291099	0.0873297	4784	1.18	-0.02	0.015	0.174461	0.635342	1707	1.16
Amoxicillin-clavulanic acid	<1 year	richness	basic model	-7.084	11.352	0.532616	0.627726	11.7	0.00288634	82.9	-29.323	13.137	0.0256326	0.0469932	8488	1.07	63.241	23.839	0.0080098	0.0440539	4784	1.9	17.769	69.648	0.798665	0.883634	1707	1.49
Amoxicillin-clavulanic acid	1-4 years	richness	basic model	-1.566	6.158	0.799322	0.8243	4.53	0.103879	55.8	5.967	7.109	0.401264	0.490433	8488	1.1	-23.1	13.81	0.0944529	0.217966	4784	1.09	-28.538	27.321	0.296376	0.698599	1707	1.03
Amoxicillin-clavulanic acid	4-8 years	richness	basic model	2.805	4.257	0.509899	0.62321	16.35	0.000281099	87.8	-4.77	5.612	0.395425	0.490433	8488	1.05	-15.744	10.559	0.136008	0.238997	4784	1.06	30.937	8.315	0.000205745	0.0033948	1707	1.33
Cephalosporins	<1 year	richness	basic model	-20.353	9.068	0.0247962	0.0454598	2.86	0.239411	30	-27.29	12.566	0.029911	0.0519508	8488	1.07	-31.394	18.076	0.0824902	0.217966	4784	1.09	7.713	19.003	0.684886	0.837083	1707	1.66
Cephalosporins	1-4 years	richness	basic model	-4.618	3.773	0.220975	0.30384	2.37	0.305199	15.7	-9.69	5.342	0.0697237	0.109566	8488	1.09	-2.486	6.574	0.705371	0.802664	4784	1.27	6.029	9.106	0.508047	0.837083	1707	1.08
Cephalosporins	4-8 years	richness	basic model	-0.306	2.891	0.91575	0.91575	2.43	0.296908	17.7	-3.946	3.795	0.29843	0.393927	8488	1.08	7.09	6.602	0.282953	0.392593	4784	1.33	2.746	6.058	0.650455	0.837083	1707	1.26
Clindamycin	<1 year	richness	basic model	-46.412	5.426	1.19445e-17	3.94168e-16	1.01	0.604926	0	-45.416	6.589	5.87304e-12	1.9381e-10	8488	1.07	-56.753	12.814	9.68001e-06	0.00015972	4784	1.22	-38.141	14.374	0.00804647	0.0663834	1707	1.35
Clindamycin	1-4 years	richness	basic model	-19.299	2.779	3.78264e-12	6.24136e-11	8.15	0.0170008	75.5	-14.717	3.255	6.22361e-06	0.00010269	8488	1.12	-35.796	7.019	3.52879e-07	1.1645e-05	4784	1.2	-25.884	8.216	0.00165885	0.0182474	1707	1.09
Clindamycin	4-8 years	richness	basic model	-6.235	2.3	0.00670024	0.0142803	0.99	0.611	0	-7.797	2.806	0.00546363	0.01803	8488	1.13	-2.42	5.042	0.631229	0.771502	4784	1.22	-4.107	6.634	0.535953	0.837083	1707	1.07
Flucloxacillin	<1 year	richness	basic model	-24.836	4.104	1.42789e-09	1.57068e-08	6.94	0.0310754	71.2	-18.649	5.263	0.00039685	0.00170697	8488	1.06	-27.516	7.548	0.000269745	0.0022254	4784	1.56	-55.648	13.218	2.69186e-05	0.000888315	1707	1.43
Flucloxacillin	1-4 years	richness	basic model	-5.961	1.704	0.000469104	0.00193506	3.55	0.169266	43.7	-8.331	2.125	8.9065e-05	0.000684667	8488	1.07	-1.32	3.194	0.679501	0.800841	4784	1.21	-3.144	6.34	0.619979	0.837083	1707	1.11
Flucloxacillin	4-8 years	richness	basic model	-4.169	1.524	0.00624264	0.0142803	8.28	0.0158949	75.9	-7.658	1.972	0.000103737	0.000684667	8488	1.06	0.006	2.792	0.998162	0.998162	4784	2.06	3.894	4.721	0.409562	0.837083	1707	1.07
Fluoroquinolones	<1 year	richness	basic model	-22.787	3.859	3.51193e-09	2.89734e-08	1.28	0.528355	0	-22.757	5.268	1.58236e-05	0.000174059	8488	1.08	-25.35	6.093	3.22946e-05	0.000355241	4784	1.14	-6.608	15.434	0.66861	0.837083	1707	1.6
Fluoroquinolones	1-4 years	richness	basic model	-5.451	1.601	0.000659955	0.00223529	4.18	0.123698	52.2	-3.78	2.02	0.0613507	0.101229	8488	1.16	-6.699	2.819	0.0175351	0.0723322	4784	1.73	-18.5	7.184	0.0101109	0.0667318	1707	1.07
Fluoroquinolones	4-8 years	richness	basic model	-6.171	1.666	0.000212531	0.00100193	1.32	0.517325	0	-6.93	2.12	0.00108334	0.00397223	8488	1.1	-6.46	3.099	0.0371457	0.122581	4784	1.32	-0.24	5.457	0.964982	0.964982	1707	2.14
Macrolides	<1 year	richness	basic model	-23.955	8.871	0.00692378	0.0142803	0.49	0.783686	0	-26.413	10.583	0.0125876	0.0319532	8488	1.03	-30.484	27.594	0.269332	0.392593	4784	1.06	-11.582	20.136	0.565251	0.837083	1707	1.11
Macrolides	1-4 years	richness	basic model	-8.483	2.715	0.00178049	0.00451969	1.34	0.512007	0	-7.641	2.936	0.00926328	0.0258315	8488	1.05	-6.088	11.033	0.581091	0.737538	4784	1.1	-18.779	9.363	0.0450525	0.2457	1707	1.09
Macrolides	4-8 years	richness	basic model	-4.335	2.43	0.0744412	0.122828	0.58	0.746603	0	-4.39	2.715	0.105889	0.151928	8488	1.07	-9.224	8.636	0.285522	0.392593	4784	1.17	-0.728	7.026	0.917464	0.946135	1707	1.06
Nitrofurantoin	<1 year	richness	basic model	10.956	4.786	0.0220811	0.0428633	3.6	0.165507	44.4	14.461	6.206	0.0198163	0.0416523	8488	1.11	12.747	8.584	0.137604	0.238997	4784	1.16	-17.095	15.596	0.273193	0.693489	1707	1.18
Nitrofurantoin	1-4 years	richness	basic model	-3.508	2.239	0.11712	0.184045	3.05	0.218004	34.4	-1.914	2.818	0.497109	0.565676	8488	1.19	-10.01	4.486	0.0257092	0.094267	4784	1.47	1.613	6.474	0.803303	0.883634	1707	2.58
Nitrofurantoin	4-8 years	richness	basic model	2.483	2.186	0.255979	0.337892	2.08	0.352806	4	1.188	2.869	0.67881	0.746691	8488	1.25	6.238	3.715	0.0931639	0.217966	4784	1.45	-4.988	8.065	0.536321	0.837083	1707	1.7
Penicillin V	<1 year	richness	basic model	-9.582	2.461	9.8906e-05	0.000543983	3.26	0.196316	38.6	-7.326	3.01	0.0149593	0.0352611	8488	1.05	-18.564	5.555	0.000838318	0.0055329	4784	1.05	-7.695	6.696	0.250645	0.689275	1707	1.08
Penicillin V	1-4 years	richness	basic model	-4.065	1.237	0.00101231	0.00303692	2.98	0.225441	32.9	-5.67	1.56	0.000279647	0.00153806	8488	1.1	-1.946	2.622	0.458081	0.604666	4784	1.08	-0.457	3.205	0.886542	0.943738	1707	1.11
Penicillin V	4-8 years	richness	basic model	-1.922	0.929	0.0386079	0.0670558	1.74	0.418556	0	-2.692	1.159	0.0201951	0.0416523	8488	1.09	0.386	2.025	0.848684	0.933553	4784	1.09	-1.862	2.431	0.443889	0.837083	1707	1.09
Penicillins extended spectrum	<1 year	richness	basic model	-2.547	3.069	0.406597	0.516066	1.36	0.506059	0	0.182	3.882	0.962529	0.962529	8488	1.19	-7.669	5.711	0.179387	0.295988	4784	1.28	-5.18	10.455	0.620344	0.837083	1707	1.71
Penicillins extended spectrum	1-4 years	richness	basic model	-0.758	1.495	0.612257	0.688396	3.15	0.207031	36.5	0.358	1.974	0.856085	0.911317	8488	1.38	-0.314	2.61	0.9042	0.94681	4784	1.64	-8.728	4.762	0.067009	0.2457	1707	2.38
Penicillins extended spectrum	4-8 years	richness	basic model	-1.627	1.253	0.1942	0.2913	1.13	0.568271	0	-1.156	1.65	0.483525	0.565676	8488	1.35	-3.288	2.195	0.134298	0.238997	4784	1.95	1.152	4.026	0.774739	0.883634	1707	2.34
Sulfamethoxazole-trimethoprim	<1 year	richness	basic model	3.361	6.893	0.625815	0.688396	8.74	0.0126812	77.1	-15.722	9.455	0.0963956	0.144593	8488	1.07	24.664	10.22	0.0158443	0.0723322	4784	2.01	36.739	59.298	0.535637	0.837083	1707	1.09
Sulfamethoxazole-trimethoprim	1-4 years	richness	basic model	-0.969	3.221	0.763474	0.81273	3.05	0.217425	34.5	0.398	4.008	0.920933	0.949713	8488	1.13	-7.489	5.936	0.207172	0.325555	4784	1.23	16.336	13.16	0.214651	0.689275	1707	1.15
Sulfamethoxazole-trimethoprim	4-8 years	richness	basic model	3.437	2.785	0.217214	0.30384	0.6	0.741428	0	4.891	3.758	0.193054	0.265449	8488	1.13	0.487	4.735	0.918119	0.94681	4784	1.28	5.55	8.605	0.519013	0.837083	1707	1.26
Tetracyclines	<1 year	richness	basic model	-11.167	3.286	0.00067736	0.00223529	0.13	0.936002	0	-10.521	4.049	0.00939328	0.0258315	8488	1.09	-13.485	7.18	0.0604293	0.181288	4784	1.11	-10.711	9.034	0.235943	0.689275	1707	1.16
Tetracyclines	1-4 years	richness	basic model	-6.221	1.441	1.5906e-05	0.00010498	0.02	0.987739	0	-6.384	1.807	0.000413811	0.00170697	8488	1.24	-5.807	3.588	0.105681	0.217966	4784	1.21	-6.038	3.204	0.05962	0.2457	1707	1.21
Tetracyclines	4-8 years	richness	basic model	-3.287	1.012	0.00115633	0.0031799	1	0.605079	0	-2.742	1.213	0.0237833	0.0461676	8488	1.21	-3.738	2.284	0.101805	0.217966	4784	1.18	-5.976	3.077	0.0522487	0.2457	1707	1.16
Amoxicillin-clavulanic acid	<1 year	inverse simpson	basic model	-0.444	1.645	0.787421	0.812028	7.1	0.0287439	71.8	-3.878	2.093	0.0639644	0.191893	8488	1.07	4.957	2.745	0.0709856	0.167323	4784	1.9	7.54	10.913	0.489709	0.98297	1707	1.5
Amoxicillin-clavulanic acid	1-4 years	inverse simpson	basic model	-0.44	0.902	0.625785	0.7121	0.81	0.666316	0	0.145	1.133	0.898317	0.898317	8488	1.1	-1.613	1.59	0.31045	0.48785	4784	1.09	-0.286	4.271	0.946614	0.983661	1707	1.03
Amoxicillin-clavulanic acid	4-8 years	inverse simpson	basic model	-0.493	0.63	0.433905	0.550726	5.73	0.0570019	65.1	-1.561	0.894	0.0808574	0.192123	8488	1.05	-0.85	1.216	0.484483	0.726724	4784	1.06	2.181	1.302	0.0941905	0.570294	1707	1.33
Cephalosporins	<1 year	inverse simpson	basic model	-1.136	1.298	0.381513	0.503597	0.11	0.945067	0	-1.587	2.002	0.428109	0.513949	8488	1.07	-1	2.081	0.630991	0.800873	4784	1.09	-0.421	2.969	0.887383	0.983661	1707	1.65
Cephalosporins	1-4 years	inverse simpson	basic model	-0.587	0.526	0.264154	0.396231	3.54	0.170502	43.5	-1.815	0.851	0.0330127	0.121046	8488	1.09	0.318	0.757	0.674144	0.820417	4784	1.27	-0.354	1.428	0.804296	0.983028	1707	1.08
Cephalosporins	4-8 years	inverse simpson	basic model	-0.494	0.423	0.24349	0.396231	1.94	0.378272	0	-0.971	0.605	0.108403	0.223582	8488	1.08	0.37	0.76	0.626724	0.800873	4784	1.33	-0.662	0.946	0.483983	0.98297	1707	1.26
Clindamycin	<1 year	inverse simpson	basic model	-4.194	0.799	1.55369e-07	5.12717e-06	0.24	0.887192	0	-4.516	1.05	1.71747e-05	0.000566766	8488	1.07	-3.648	1.475	0.0134441	0.139177	4784	1.22	-3.984	2.246	0.076334	0.570294	1707	1.35
Clindamycin	1-4 years	inverse simpson	basic model	-1.861	0.413	6.67757e-06	7.34533e-05	0.57	0.753749	0	-2.071	0.519	6.56308e-05	0.00108291	8488	1.12	-1.349	0.808	0.0951156	0.209254	4784	1.2	-1.861	1.281	0.146237	0.603227	1707	1.09
Clindamycin	4-8 years	inverse simpson	basic model	-0.804	0.335	0.0164403	0.0586594	0.66	0.717668	0	-0.643	0.447	0.150328	0.261097	8488	1.13	-1.183	0.581	0.0416868	0.139177	4784	1.22	-0.463	1.037	0.65546	0.98297	1707	1.07
Flucloxacillin	<1 year	inverse simpson	basic model	-2.68	0.579	3.70994e-06	6.1214e-05	0.6	0.741388	0	-2.995	0.839	0.000356273	0.00329757	8488	1.06	-2.2	0.869	0.0114103	0.139177	4784	1.56	-3.485	2.067	0.0919597	0.570294	1707	1.43
Flucloxacillin	1-4 years	inverse simpson	basic model	-0.974	0.242	5.50983e-05	0.000454561	0.56	0.757639	0	-1.151	0.339	0.000678557	0.00447848	8488	1.07	-0.789	0.368	0.0319878	0.139177	4784	1.21	-0.805	0.99	0.416164	0.98297	1707	1.11
Flucloxacillin	4-8 years	inverse simpson	basic model	-0.385	0.215	0.0729684	0.150497	10.61	0.00496303	81.2	-1.113	0.314	0.000399705	0.00329757	8488	1.06	0.349	0.322	0.278111	0.458883	4784	2.06	-0.241	0.739	0.744674	0.98297	1707	1.07
Fluoroquinolones	<1 year	inverse simpson	basic model	-1.489	0.525	0.0045833	0.0252081	1.16	0.559041	0	-2.079	0.839	0.0132737	0.062576	8488	1.08	-0.994	0.702	0.156777	0.323352	4784	1.14	-2.484	2.413	0.303502	0.98297	1707	1.6
Fluoroquinolones	1-4 years	inverse simpson	basic model	-0.566	0.224	0.0114862	0.0541493	0.28	0.868324	0	-0.45	0.322	0.16217	0.267581	8488	1.16	-0.66	0.325	0.0421747	0.139177	4784	1.73	-0.861	1.125	0.444012	0.98297	1707	1.07
Fluoroquinolones	4-8 years	inverse simpson	basic model	-0.696	0.236	0.0031351	0.0206917	0.69	0.70782	0	-0.74	0.338	0.0285077	0.117594	8488	1.1	-0.767	0.357	0.0316704	0.139177	4784	1.32	-0.017	0.852	0.983661	0.983661	1707	2.13
Macrolides	<1 year	inverse simpson	basic model	-0.758	1.346	0.573343	0.675726	0.7	0.705157	0	-1.566	1.686	0.353114	0.479083	8488	1.03	1.241	3.177	0.696112	0.820417	4784	1.06	0.094	3.147	0.976197	0.983661	1707	1.11
Macrolides	1-4 years	inverse simpson	basic model	-0.612	0.42	0.145299	0.266382	4.42	0.10966	54.8	-0.729	0.468	0.118991	0.230982	8488	1.05	1.565	1.27	0.21814	0.399923	4784	1.1	-2.358	1.464	0.107487	0.570294	1707	1.09
Macrolides	4-8 years	inverse simpson	basic model	-0.694	0.373	0.063012	0.138626	0.58	0.749256	0	-0.858	0.433	0.0472234	0.155837	8488	1.07	-0.147	0.994	0.882261	0.909831	4784	1.17	-0.297	1.098	0.78689	0.983028	1707	1.06
Nitrofurantoin	<1 year	inverse simpson	basic model	1.402	0.672	0.0369706	0.0871451	4.91	0.0860384	59.2	1.77	0.989	0.073503	0.192123	8488	1.11	1.887	0.988	0.0562435	0.1603	4784	1.16	-3.776	2.434	0.120971	0.570294	1707	1.18
Nitrofurantoin	1-4 years	inverse simpson	basic model	-0.719	0.321	0.0253067	0.0759201	4.46	0.107462	55.2	-0.334	0.449	0.456454	0.519413	8488	1.19	-1.526	0.517	0.00314657	0.103837	4784	1.47	0.429	1.013	0.671705	0.98297	1707	2.57
Nitrofurantoin	4-8 years	inverse simpson	basic model	0.447	0.303	0.140527	0.266382	0.86	0.651012	0	0.44	0.457	0.336294	0.479083	8488	1.25	0.58	0.428	0.175316	0.34032	4784	1.45	-0.653	1.261	0.604368	0.98297	1707	1.69
Penicillin V	<1 year	inverse simpson	basic model	-0.405	0.36	0.261121	0.396231	0.14	0.931528	0	-0.381	0.48	0.427273	0.513949	8488	1.05	-0.313	0.64	0.624906	0.800873	4784	1.05	-0.765	1.045	0.464487	0.98297	1707	1.08
Penicillin V	1-4 years	inverse simpson	basic model	-0.189	0.179	0.290382	0.416635	0.18	0.916104	0	-0.226	0.249	0.362942	0.479083	8488	1.1	-0.094	0.302	0.756748	0.833502	4784	1.08	-0.304	0.5	0.543436	0.98297	1707	1.11
Penicillin V	4-8 years	inverse simpson	basic model	-0.289	0.135	0.0329176	0.0835601	3.77	0.152078	46.9	-0.525	0.185	0.00446254	0.024544	8488	1.09	-0.072	0.233	0.758103	0.833502	4784	1.09	0.138	0.38	0.716209	0.98297	1707	1.09
Penicillins extended spectrum	<1 year	inverse simpson	basic model	-0.148	0.434	0.733305	0.780615	1.6	0.449582	0	0.379	0.618	0.539737	0.59371	8488	1.19	-0.761	0.658	0.247421	0.429732	4784	1.28	-0.045	1.634	0.977915	0.983661	1707	1.7
Penicillins extended spectrum	1-4 years	inverse simpson	basic model	0.119	0.209	0.567152	0.675726	0.43	0.806909	0	0.245	0.314	0.436078	0.513949	8488	1.38	-0.022	0.3	0.941588	0.941588	4784	1.64	0.283	0.744	0.703847	0.98297	1707	2.37
Penicillins extended spectrum	4-8 years	inverse simpson	basic model	-0.041	0.175	0.815563	0.815563	1.16	0.560519	0	-0.252	0.263	0.338172	0.479083	8488	1.35	0.13	0.253	0.60678	0.800873	4784	1.95	0.109	0.629	0.862937	0.983661	1707	2.33
Sulfamethoxazole-trimethoprim	<1 year	inverse simpson	basic model	-0.39	0.923	0.672701	0.739971	1.31	0.518584	0	-1.674	1.506	0.266459	0.418721	8488	1.07	0.324	1.177	0.782987	0.833502	4784	2.01	3.947	9.282	0.670705	0.98297	1707	1.08
Sulfamethoxazole-trimethoprim	1-4 years	inverse simpson	basic model	-0.457	0.455	0.315022	0.433155	7.29	0.026132	72.6	-0.197	0.639	0.757381	0.781049	8488	1.13	-1.295	0.684	0.058291	0.1603	4784	1.23	4.41	2.053	0.0318191	0.570294	1707	1.15
Sulfamethoxazole-trimethoprim	4-8 years	inverse simpson	basic model	0.842	0.386	0.0291892	0.0802703	5.81	0.0548313	65.6	1.027	0.599	0.0863537	0.192123	8488	1.13	1.197	0.545	0.0281431	0.139177	4784	1.28	-2.25	1.345	0.0944954	0.570294	1707	1.26
Tetracyclines	<1 year	inverse simpson	basic model	-0.632	0.479	0.186512	0.323942	3.37	0.185067	40.7	-0.284	0.645	0.659576	0.70213	8488	1.09	-1.747	0.827	0.0346193	0.139177	4784	1.11	0.957	1.414	0.498435	0.98297	1707	1.16
Tetracyclines	1-4 years	inverse simpson	basic model	-0.506	0.214	0.0177756	0.0586594	1.35	0.509671	0	-0.438	0.288	0.128651	0.23586	8488	1.24	-0.881	0.413	0.0329996	0.139177	4784	1.21	-0.165	0.5	0.742015	0.98297	1707	1.21
Tetracyclines	4-8 years	inverse simpson	basic model	-0.362	0.148	0.0146274	0.0586594	0.38	0.827236	0	-0.33	0.193	0.0873285	0.192123	8488	1.21	-0.477	0.263	0.0696712	0.167323	4784	1.18	-0.169	0.481	0.724555	0.98297	1707	1.16
Amoxicillin-clavulanic acid	<1 year	shannon	full model	-0.051	0.051	0.320402	0.450008	14.07	0.000881876	85.8	-0.156	0.058	0.00745488	0.0307514	8488	1.07	0.303	0.112	0.00691577	0.0760735	4779	1.91	0.255	0.332	0.442754	0.938858	1707	1.55
Amoxicillin-clavulanic acid	1-4 years	shannon	full model	0	0.028	0.98787	0.98787	1.13	0.568454	0	0.015	0.032	0.624697	0.710862	8488	1.1	-0.058	0.065	0.367896	0.505857	4779	1.1	-0.037	0.13	0.777821	0.938858	1707	1.06
Amoxicillin-clavulanic acid	4-8 years	shannon	full model	-0.001	0.019	0.942384	0.971834	10.64	0.0048861	81.2	-0.029	0.025	0.244468	0.343216	8488	1.06	-0.067	0.05	0.179523	0.296213	4779	1.06	0.107	0.039	0.0062692	0.142185	1707	1.34
Cephalosporins	<1 year	shannon	full model	-0.079	0.041	0.0579501	0.119522	0.41	0.814969	0	-0.067	0.056	0.228061	0.342091	8488	1.07	-0.126	0.086	0.142544	0.247577	4779	1.09	-0.056	0.089	0.527093	0.938858	1707	1.66
Cephalosporins	1-4 years	shannon	full model	-0.024	0.017	0.165711	0.260404	0.68	0.710265	0	-0.037	0.024	0.115143	0.223512	8488	1.09	-0.009	0.031	0.778403	0.885769	4779	1.27	-0.009	0.043	0.834518	0.938858	1707	1.11
Cephalosporins	4-8 years	shannon	full model	-0.002	0.013	0.873227	0.929564	2.38	0.30479	15.8	-0.016	0.017	0.350684	0.4451	8488	1.09	0.038	0.031	0.217555	0.326332	4779	1.33	0.003	0.029	0.921155	0.938858	1707	1.29
Clindamycin	<1 year	shannon	full model	-0.21	0.025	1.12715e-17	3.71958e-16	0.68	0.710728	0	-0.215	0.029	2.00369e-13	6.61219e-12	8488	1.07	-0.227	0.06	0.000165694	0.00546789	4779	1.22	-0.159	0.067	0.0183804	0.202184	1707	1.36
Clindamycin	1-4 years	shannon	full model	-0.072	0.013	7.89453e-09	1.3026e-07	0.07	0.966387	0	-0.071	0.014	9.57373e-07	1.57967e-05	8488	1.13	-0.08	0.033	0.0150784	0.082931	4779	1.21	-0.071	0.039	0.0650055	0.35753	1707	1.1
Clindamycin	4-8 years	shannon	full model	-0.023	0.01	0.027377	0.0645316	1.22	0.543821	0	-0.019	0.012	0.136134	0.224622	8488	1.13	-0.046	0.024	0.0529126	0.124723	4779	1.22	-0.011	0.031	0.734589	0.938858	1707	1.07
Flucloxacillin	<1 year	shannon	full model	-0.103	0.019	2.97513e-08	3.27264e-07	1.14	0.56622	0	-0.093	0.023	6.62477e-05	0.000728725	8488	1.06	-0.107	0.036	0.0026957	0.044479	4779	1.57	-0.164	0.062	0.0086173	0.142185	1707	1.46
Flucloxacillin	1-4 years	shannon	full model	-0.03	0.008	0.000135489	0.000894227	0.28	0.868603	0	-0.032	0.009	0.00068161	0.00449862	8488	1.08	-0.026	0.015	0.0879423	0.181381	4779	1.22	-0.018	0.03	0.534881	0.938858	1707	1.12
Flucloxacillin	4-8 years	shannon	full model	-0.019	0.007	0.00597619	0.0212143	7.7	0.0213263	74	-0.033	0.009	0.00014089	0.00116234	8488	1.07	0.01	0.013	0.455333	0.600519	4779	2.07	-0.01	0.022	0.661356	0.938858	1707	1.08
Fluoroquinolones	<1 year	shannon	full model	-0.067	0.018	0.000134807	0.000894227	0.11	0.948017	0	-0.072	0.023	0.00220899	0.0121495	8488	1.08	-0.063	0.029	0.0283208	0.100954	4779	1.15	-0.051	0.073	0.48155	0.938858	1707	1.63
Fluoroquinolones	1-4 years	shannon	full model	-0.023	0.007	0.00181611	0.00998859	1.62	0.444859	0	-0.016	0.009	0.0717311	0.160103	8488	1.16	-0.033	0.013	0.0120598	0.0795949	4779	1.74	-0.045	0.034	0.180406	0.681609	1707	1.08
Fluoroquinolones	4-8 years	shannon	full model	-0.021	0.008	0.00642858	0.0212143	0.75	0.685797	0	-0.018	0.009	0.0594791	0.160103	8488	1.11	-0.031	0.015	0.0344756	0.100954	4779	1.33	-0.01	0.026	0.694834	0.938858	1707	2.15
Macrolides	<1 year	shannon	full model	-0.057	0.04	0.153694	0.253595	1.24	0.537771	0	-0.084	0.047	0.0727742	0.160103	8488	1.04	0.029	0.13	0.823364	0.905701	4779	1.06	0.007	0.095	0.938858	0.938858	1707	1.12
Macrolides	1-4 years	shannon	full model	-0.035	0.012	0.00353316	0.0166563	1.75	0.415838	0	-0.036	0.013	0.0059365	0.0279863	8488	1.05	0.02	0.052	0.704201	0.829952	4779	1.11	-0.07	0.044	0.110714	0.521937	1707	1.09
Macrolides	4-8 years	shannon	full model	-0.017	0.011	0.117538	0.204144	0.11	0.948572	0	-0.018	0.012	0.128928	0.223927	8488	1.07	-0.005	0.041	0.909806	0.957023	4779	1.18	-0.016	0.033	0.626621	0.938858	1707	1.07
Nitrofurantoin	<1 year	shannon	full model	0.047	0.022	0.0300643	0.0661414	8.19	0.0166814	75.6	0.054	0.028	0.0504507	0.151352	8488	1.11	0.092	0.041	0.0233345	0.100954	4779	1.17	-0.145	0.073	0.0479362	0.35753	1707	1.18
Nitrofurantoin	1-4 years	shannon	full model	-0.017	0.01	0.097793	0.186054	4.29	0.116907	53.4	-0.007	0.013	0.56853	0.694871	8488	1.19	-0.055	0.021	0.00973014	0.0795949	4779	1.49	0.004	0.03	0.888987	0.938858	1707	2.59
Nitrofurantoin	4-8 years	shannon	full model	0.01	0.01	0.327279	0.450008	1.06	0.587801	0	0.006	0.013	0.622107	0.710862	8488	1.26	0.023	0.018	0.204419	0.32123	4779	1.49	-0.016	0.038	0.681541	0.938858	1707	1.71
Penicillin V	<1 year	shannon	full model	-0.009	0.011	0.406768	0.536934	1.98	0.370865	0	-0.001	0.013	0.954864	0.955401	8488	1.06	-0.042	0.026	0.106996	0.196159	4779	1.06	-0.008	0.031	0.791672	0.938858	1707	1.09
Penicillin V	1-4 years	shannon	full model	-0.006	0.006	0.31402	0.450008	0.33	0.846341	0	-0.008	0.007	0.249612	0.343216	8488	1.11	-0.001	0.012	0.957023	0.957023	4779	1.08	-0.002	0.015	0.890972	0.938858	1707	1.12
Penicillin V	4-8 years	shannon	full model	-0.007	0.004	0.101484	0.186054	4.18	0.12377	52.1	-0.013	0.005	0.012223	0.0448175	8488	1.1	0.007	0.01	0.473136	0.600519	4779	1.1	0.003	0.011	0.798766	0.938858	1707	1.1
Penicillins extended spectrum	<1 year	shannon	full model	-0.005	0.014	0.707838	0.784452	3.01	0.22239	33.5	0.008	0.017	0.659313	0.725244	8488	1.19	-0.045	0.027	0.0973512	0.188976	4779	1.29	0.022	0.049	0.652224	0.938858	1707	1.71
Penicillins extended spectrum	1-4 years	shannon	full model	0.003	0.007	0.674008	0.784452	0.33	0.849622	0	0.003	0.009	0.735608	0.783066	8488	1.38	0.006	0.012	0.620967	0.75896	4779	1.65	-0.009	0.022	0.704091	0.938858	1707	2.41
Penicillins extended spectrum	4-8 years	shannon	full model	-0.003	0.006	0.601242	0.734851	1.62	0.444324	0	-0.007	0.007	0.325981	0.430295	8488	1.35	-0.001	0.01	0.9292	0.957023	4779	1.98	0.018	0.019	0.336904	0.938858	1707	2.35
Sulfamethoxazole-trimethoprim	<1 year	shannon	full model	-0.012	0.031	0.713138	0.784452	4.22	0.120999	52.7	-0.067	0.042	0.109592	0.223512	8488	1.08	0.055	0.048	0.251626	0.361028	4779	2.01	0.193	0.278	0.48677	0.938858	1707	1.09
Sulfamethoxazole-trimethoprim	1-4 years	shannon	full model	-0.01	0.015	0.482826	0.612817	7.32	0.0257448	72.7	-0.001	0.018	0.955401	0.955401	8488	1.14	-0.058	0.028	0.0367107	0.100954	4779	1.24	0.115	0.062	0.0637371	0.35753	1707	1.16
Sulfamethoxazole-trimethoprim	4-8 years	shannon	full model	0.029	0.013	0.0221897	0.0563277	3.26	0.195444	38.7	0.03	0.017	0.0690926	0.160103	8488	1.14	0.047	0.022	0.036663	0.100954	4779	1.29	-0.037	0.04	0.364743	0.938858	1707	1.27
Tetracyclines	<1 year	shannon	full model	-0.034	0.015	0.0203178	0.0558739	1.26	0.532431	0	-0.028	0.018	0.122179	0.223927	8488	1.1	-0.068	0.034	0.0439344	0.111526	4779	1.11	-0.019	0.042	0.659653	0.938858	1707	1.17
Tetracyclines	1-4 years	shannon	full model	-0.018	0.007	0.0059955	0.0212143	1.47	0.479553	0	-0.017	0.008	0.0395924	0.130655	8488	1.24	-0.035	0.017	0.0353895	0.100954	4779	1.21	-0.009	0.015	0.550844	0.938858	1707	1.23
Tetracyclines	4-8 years	shannon	full model	-0.011	0.005	0.020207	0.0558739	1.26	0.531397	0	-0.007	0.005	0.169845	0.266899	8488	1.22	-0.019	0.011	0.0821874	0.180812	4779	1.19	-0.019	0.014	0.185893	0.681609	1707	1.17
Amoxicillin-clavulanic acid	<1 year	richness	full model	-9.461	11.111	0.394491	0.542425	10.13	0.00631202	80.3	-29.585	12.818	0.0210167	0.0493758	8488	1.07	54.859	23.523	0.0197379	0.0930502	4779	1.91	20.822	69.608	0.764885	0.934859	1707	1.54
Amoxicillin-clavulanic acid	1-4 years	richness	full model	1.566	6.027	0.794986	0.882173	2.8	0.246493	28.6	7.298	6.934	0.292552	0.386169	8488	1.1	-16.558	13.632	0.224576	0.411723	4779	1.1	-14.546	27.243	0.593457	0.924174	1707	1.06
Amoxicillin-clavulanic acid	4-8 years	richness	full model	4.962	4.175	0.234616	0.351924	14.43	0.000737043	86.1	0.772	5.481	0.888021	0.945312	8488	1.06	-18.781	10.414	0.0713736	0.199956	4779	1.06	29.076	8.202	0.000404254	0.00667018	1707	1.34
Cephalosporins	<1 year	richness	full model	-18.492	8.919	0.0381294	0.0740159	2.43	0.296266	17.8	-23.552	12.26	0.0547562	0.106292	8488	1.07	-30.867	18.068	0.0876395	0.22247	4779	1.09	6.57	18.713	0.725587	0.934859	1707	1.66
Cephalosporins	1-4 years	richness	full model	-2.188	3.708	0.555147	0.654281	2.48	0.289148	19.4	-5.504	5.214	0.291187	0.386169	8488	1.09	-3.669	6.488	0.571764	0.673865	4779	1.27	10.697	9.055	0.237616	0.603178	1707	1.11
Cephalosporins	4-8 years	richness	full model	2.039	2.84	0.472697	0.577741	2.49	0.287635	19.7	-1.628	3.706	0.660438	0.778373	8488	1.09	8.92	6.518	0.171225	0.376696	4779	1.33	5.834	6.011	0.331905	0.684553	1707	1.29
Clindamycin	<1 year	richness	full model	-47.184	5.311	6.44251e-19	2.12603e-17	0.94	0.625877	0	-45.542	6.429	1.51273e-12	4.99202e-11	8488	1.07	-57.916	12.638	4.70988e-06	0.000151548	4779	1.22	-41.688	14.152	0.00326792	0.0317886	1707	1.36
Clindamycin	1-4 years	richness	full model	-17.191	2.721	2.64931e-10	4.37136e-09	5.89	0.0526405	66	-13.373	3.178	2.59722e-05	0.000428541	8488	1.13	-30.797	6.935	9.18475e-06	0.000151548	4779	1.21	-23.445	8.101	0.00385316	0.0317886	1707	1.1
Clindamycin	4-8 years	richness	full model	-5.002	2.251	0.0262998	0.0542434	0.74	0.690435	0	-6.252	2.738	0.0224436	0.0493758	8488	1.13	-1.45	4.975	0.770636	0.8477	4779	1.22	-4.016	6.523	0.538201	0.924174	1707	1.07
Flucloxacillin	<1 year	richness	full model	-21.065	4.029	1.71479e-07	1.4147e-06	6.13	0.0465529	67.4	-15.012	5.144	0.00352659	0.0176852	8488	1.06	-24.79	7.459	0.000895475	0.00591013	4779	1.57	-48.874	13.109	0.000199395	0.00658003	1707	1.46
Flucloxacillin	1-4 years	richness	full model	-4.032	1.673	0.0159804	0.0405656	2.67	0.263612	25	-6.029	2.08	0.0037514	0.0176852	8488	1.08	-0.044	3.158	0.988803	0.988803	4779	1.22	-1.609	6.25	0.796911	0.939216	1707	1.12
Flucloxacillin	4-8 years	richness	full model	-2.755	1.497	0.0656867	0.120426	6.92	0.0314484	71.1	-5.841	1.929	0.0024704	0.0163046	8488	1.07	0.932	2.756	0.735203	0.836611	4779	2.07	4.718	4.662	0.311708	0.684553	1707	1.08
Fluoroquinolones	<1 year	richness	full model	-20.065	3.79	1.19857e-07	1.31843e-06	1.1	0.576118	0	-19.675	5.146	0.000132408	0.00145649	8488	1.08	-22.83	6.023	0.000152165	0.00167382	4779	1.15	-5.649	15.312	0.712218	0.934859	1707	1.63
Fluoroquinolones	1-4 years	richness	full model	-5.684	1.569	0.000291737	0.00160455	3.7	0.157061	46	-4.068	1.97	0.0390085	0.0804551	8488	1.16	-7.091	2.789	0.0110408	0.0607246	4779	1.74	-17.464	7.072	0.013629	0.0899515	1707	1.08
Fluoroquinolones	4-8 years	richness	full model	-5.101	1.639	0.00185247	0.00679239	0.83	0.658993	0	-5.61	2.077	0.00692484	0.0225422	8488	1.11	-5.511	3.07	0.0727112	0.199956	4779	1.33	-0.422	5.381	0.93756	0.996127	1707	2.16
Macrolides	<1 year	richness	full model	-23.093	8.682	0.0078145	0.0234435	1.12	0.572102	0	-27.611	10.326	0.00751406	0.0225422	8488	1.04	-27.17	27.202	0.317933	0.456165	4779	1.06	-4.231	19.849	0.831208	0.945857	1707	1.12
Macrolides	1-4 years	richness	full model	-8.484	2.655	0.00139435	0.00575168	0.48	0.786896	0	-8.051	2.866	0.00497967	0.0205411	8488	1.05	-6.406	10.897	0.55664	0.673865	4779	1.11	-14.468	9.232	0.117277	0.387013	1707	1.09
Macrolides	4-8 years	richness	full model	-3.473	2.376	0.14377	0.237221	0.31	0.856345	0	-3.837	2.649	0.147501	0.221252	8488	1.07	-5.044	8.538	0.55472	0.673865	4779	1.18	0.034	6.911	0.996127	0.996127	1707	1.07
Nitrofurantoin	<1 year	richness	full model	11.1	4.706	0.018335	0.0432182	4.79	0.0913982	58.2	14.881	6.055	0.0139975	0.0355322	8488	1.11	13.462	8.563	0.115996	0.273419	4779	1.17	-20.803	15.351	0.175561	0.526684	1707	1.18
Nitrofurantoin	1-4 years	richness	full model	-2.859	2.197	0.193071	0.303397	1.91	0.383877	0	-1.508	2.75	0.583589	0.74071	8488	1.19	-8.087	4.452	0.0693667	0.199956	4779	1.49	0.602	6.379	0.9248	0.996127	1707	2.59
Nitrofurantoin	4-8 years	richness	full model	0.546	2.178	0.801975	0.882173	1.5	0.471938	0	-0.577	2.801	0.83677	0.920447	8488	1.26	4.017	3.847	0.296539	0.456165	4779	1.49	-5.23	7.954	0.510948	0.924174	1707	1.71
Penicillin V	<1 year	richness	full model	-7.344	2.412	0.00233358	0.00770081	6.47	0.0394296	69.1	-4.008	2.943	0.173178	0.248472	8488	1.06	-19.764	5.476	0.000310181	0.002559	4779	1.06	-6.081	6.596	0.356733	0.692482	1707	1.09
Penicillin V	1-4 years	richness	full model	-2.709	1.213	0.0255332	0.0542434	2.54	0.281169	21.2	-4.176	1.524	0.00614314	0.0225249	8488	1.11	-0.298	2.591	0.908353	0.936739	4779	1.08	0.018	3.16	0.995478	0.996127	1707	1.12
Penicillin V	4-8 years	richness	full model	-0.958	0.911	0.292541	0.419733	2.12	0.346691	5.6	-1.726	1.131	0.127146	0.206636	8488	1.1	1.61	2	0.421014	0.578894	4779	1.1	-1.201	2.394	0.616116	0.924174	1707	1.09
Penicillins extended spectrum	<1 year	richness	full model	-2.256	3.009	0.453311	0.575356	0.84	0.658627	0	-0.156	3.788	0.967182	0.967182	8488	1.19	-5.982	5.646	0.289497	0.456165	4779	1.29	-5.39	10.304	0.600969	0.924174	1707	1.72
Penicillins extended spectrum	1-4 years	richness	full model	-0.204	1.466	0.889402	0.917196	3.39	0.183449	41	0.186	1.926	0.923128	0.951976	8488	1.38	1.504	2.578	0.559544	0.673865	4779	1.65	-8.244	4.712	0.0803755	0.331549	1707	2.41
Penicillins extended spectrum	4-8 years	richness	full model	-0.996	1.232	0.418736	0.552732	0.67	0.714296	0	-0.72	1.612	0.655197	0.778373	8488	1.35	-2.197	2.178	0.313194	0.456165	4779	1.98	1.315	3.966	0.74022	0.934859	1707	2.36
Sulfamethoxazole-trimethoprim	<1 year	richness	full model	0.096	6.76	0.988653	0.988653	7.52	0.0232399	73.4	-17.125	9.226	0.0634836	0.116387	8488	1.08	19.952	10.079	0.0478151	0.197237	4779	2.01	23.367	58.323	0.688732	0.934859	1707	1.09
Sulfamethoxazole-trimethoprim	1-4 years	richness	full model	-0.593	3.156	0.851038	0.905943	3.47	0.17625	42.4	1.053	3.912	0.787772	0.89643	8488	1.14	-7.796	5.855	0.183075	0.377593	4779	1.24	16.763	13.005	0.197587	0.543365	1707	1.16
Sulfamethoxazole-trimethoprim	4-8 years	richness	full model	4.744	2.736	0.082924	0.144026	1.1	0.577176	0	6.324	3.674	0.0851964	0.147973	8488	1.14	0.908	4.681	0.846189	0.900782	4779	1.29	8.929	8.496	0.293406	0.684553	1707	1.27
Tetracyclines	<1 year	richness	full model	-11.491	3.218	0.000355161	0.00167433	0.24	0.888612	0	-10.393	3.951	0.00854145	0.023489	8488	1.1	-13.29	7.08	0.0605685	0.199956	4779	1.11	-14.229	8.915	0.11066	0.387013	1707	1.17
Tetracyclines	1-4 years	richness	full model	-5.646	1.413	6.45598e-05	0.000426095	0.14	0.930909	0	-5.933	1.765	0.000777871	0.00641743	8488	1.24	-4.436	3.543	0.210573	0.40876	4779	1.21	-5.688	3.161	0.0721517	0.331549	1707	1.23
Tetracyclines	4-8 years	richness	full model	-2.396	0.992	0.0157158	0.0405656	1.62	0.444435	0	-1.788	1.186	0.131495	0.206636	8488	1.22	-2.651	2.26	0.240887	0.418382	4779	1.19	-5.913	3.031	0.0512614	0.281938	1707	1.17
Amoxicillin-clavulanic acid	<1 year	inverse simpson	full model	-0.735	1.634	0.652856	0.742905	6.25	0.0439904	68	-3.896	2.073	0.0602448	0.194144	8488	1.07	4.23	2.734	0.12198	0.293415	4779	1.91	8.029	11.074	0.468526	0.971892	1707	1.55
Amoxicillin-clavulanic acid	1-4 years	inverse simpson	full model	-0.21	0.896	0.814324	0.839771	0.57	0.751013	0	0.261	1.121	0.816286	0.853726	8488	1.1	-1.199	1.585	0.449267	0.6739	4779	1.1	0.152	4.327	0.971892	0.971892	1707	1.06
Amoxicillin-clavulanic acid	4-8 years	inverse simpson	full model	-0.308	0.627	0.623847	0.735248	4.37	0.112371	54.3	-1.01	0.887	0.254598	0.420087	8488	1.06	-1.057	1.21	0.38259	0.601213	4779	1.06	2.084	1.305	0.110363	0.725058	1707	1.34
Cephalosporins	<1 year	inverse simpson	full model	-1.114	1.297	0.390428	0.609992	0.04	0.980516	0	-1.268	1.983	0.522433	0.663088	8488	1.07	-1.204	2.1	0.566405	0.718899	4779	1.09	-0.587	2.971	0.843357	0.971892	1707	1.66
Cephalosporins	1-4 years	inverse simpson	full model	-0.46	0.524	0.379369	0.609992	2.04	0.361269	1.8	-1.394	0.843	0.0984837	0.23214	8488	1.09	0.198	0.754	0.792747	0.902091	4779	1.27	-0.14	1.442	0.92265	0.971892	1707	1.11
Cephalosporins	4-8 years	inverse simpson	full model	-0.275	0.422	0.514866	0.662667	1.51	0.470471	0	-0.719	0.599	0.23033	0.41777	8488	1.09	0.466	0.758	0.538501	0.718899	4779	1.33	-0.323	0.953	0.734798	0.971892	1707	1.29
Clindamycin	<1 year	inverse simpson	full model	-4.283	0.794	6.8731e-08	2.26812e-06	0.25	0.88445	0	-4.585	1.04	1.04936e-05	0.000346287	8488	1.07	-3.694	1.469	0.011961	0.170526	4779	1.22	-4.252	2.247	0.0586276	0.725058	1707	1.36
Clindamycin	1-4 years	inverse simpson	full model	-1.651	0.411	5.791e-05	0.000637009	1.06	0.588227	0	-1.925	0.514	0.000181172	0.00298934	8488	1.13	-0.943	0.806	0.242408	0.444414	4779	1.21	-1.738	1.283	0.175772	0.725058	1707	1.1
Clindamycin	4-8 years	inverse simpson	full model	-0.692	0.333	0.0375652	0.123965	0.8	0.669282	0	-0.489	0.443	0.269761	0.42391	8488	1.13	-1.116	0.578	0.0537345	0.184299	4779	1.22	-0.448	1.036	0.665709	0.971892	1707	1.07
Flucloxacillin	<1 year	inverse simpson	full model	-2.365	0.577	4.12636e-05	0.000637009	0.32	0.851014	0	-2.595	0.832	0.0018245	0.0200695	8488	1.06	-2.013	0.867	0.0202964	0.170526	4779	1.57	-2.96	2.082	0.155374	0.725058	1707	1.46
Flucloxacillin	1-4 years	inverse simpson	full model	-0.811	0.241	0.000750083	0.00618818	0.21	0.900023	0	-0.919	0.336	0.00632798	0.0417647	8488	1.08	-0.694	0.367	0.058704	0.184299	4779	1.22	-0.727	0.992	0.463419	0.971892	1707	1.12
Flucloxacillin	4-8 years	inverse simpson	full model	-0.266	0.214	0.213741	0.391859	9.41	0.00903923	78.8	-0.943	0.312	0.00252197	0.0208062	8488	1.07	0.428	0.32	0.182087	0.400591	4779	2.07	-0.161	0.741	0.828257	0.971892	1707	1.08
Fluoroquinolones	<1 year	inverse simpson	full model	-1.287	0.523	0.0139324	0.057471	1.05	0.590773	0	-1.76	0.832	0.0344989	0.162638	8488	1.08	-0.838	0.7	0.231417	0.444414	4779	1.15	-2.659	2.432	0.274374	0.971892	1707	1.64
Fluoroquinolones	1-4 years	inverse simpson	full model	-0.616	0.223	0.00567721	0.0374696	0.38	0.828531	0	-0.477	0.319	0.134523	0.29595	8488	1.16	-0.744	0.324	0.0218215	0.170526	4779	1.74	-0.813	1.124	0.469798	0.971892	1707	1.08
Fluoroquinolones	4-8 years	inverse simpson	full model	-0.625	0.235	0.00785028	0.0431766	0.43	0.806786	0	-0.616	0.336	0.0667878	0.194144	8488	1.11	-0.724	0.357	0.0425347	0.184299	4779	1.33	-0.119	0.853	0.889017	0.971892	1707	2.14
Macrolides	<1 year	inverse simpson	full model	-0.658	1.337	0.622666	0.735248	0.97	0.614165	0	-1.629	1.67	0.329458	0.494187	8488	1.04	1.487	3.162	0.638241	0.780073	4779	1.06	0.668	3.152	0.832208	0.971892	1707	1.12
Macrolides	1-4 years	inverse simpson	full model	-0.618	0.417	0.138957	0.286599	3.98	0.136756	49.7	-0.769	0.464	0.0973752	0.23214	8488	1.05	1.559	1.267	0.218403	0.444414	4779	1.11	-2.024	1.467	0.167742	0.725058	1707	1.09
Macrolides	4-8 years	inverse simpson	full model	-0.615	0.37	0.0964892	0.227439	0.74	0.691525	0	-0.793	0.428	0.0640542	0.194144	8488	1.07	0.067	0.992	0.946417	0.974401	4779	1.18	-0.281	1.098	0.79767	0.971892	1707	1.07
Nitrofurantoin	<1 year	inverse simpson	full model	1.337	0.671	0.0463004	0.137877	5.32	0.0699174	62.4	1.771	0.979	0.0705979	0.194144	8488	1.11	1.792	0.995	0.0719154	0.197767	4779	1.17	-4.058	2.433	0.0955596	0.725058	1707	1.18
Nitrofurantoin	1-4 years	inverse simpson	full model	-0.627	0.32	0.050137	0.137877	3.4	0.182304	41.2	-0.299	0.445	0.501667	0.6622	8488	1.19	-1.334	0.518	0.00996458	0.170526	4779	1.49	0.383	1.014	0.70554	0.971892	1707	2.59
Nitrofurantoin	4-8 years	inverse simpson	full model	0.198	0.309	0.522101	0.662667	0.57	0.752617	0	0.244	0.453	0.590985	0.698044	8488	1.26	0.268	0.447	0.548436	0.718899	4779	1.49	-0.725	1.263	0.566252	0.971892	1707	1.71
Penicillin V	<1 year	inverse simpson	full model	-0.235	0.358	0.511603	0.662667	0.48	0.784684	0	-0.025	0.476	0.957662	0.957662	8488	1.06	-0.445	0.636	0.484288	0.694847	4779	1.06	-0.681	1.046	0.515216	0.971892	1707	1.09
Penicillin V	1-4 years	inverse simpson	full model	-0.051	0.178	0.773539	0.839771	0.19	0.908754	0	-0.059	0.246	0.810052	0.853726	8488	1.11	0.025	0.301	0.934111	0.974401	4779	1.08	-0.229	0.501	0.647182	0.971892	1707	1.12
Penicillin V	4-8 years	inverse simpson	full model	-0.201	0.134	0.134129	0.286599	3.39	0.183763	41	-0.425	0.183	0.0202694	0.111482	8488	1.1	0.015	0.233	0.950124	0.974401	4779	1.1	0.185	0.38	0.625896	0.971892	1707	1.1
Penicillins extended spectrum	<1 year	inverse simpson	full model	-0.112	0.432	0.795442	0.839771	1.12	0.570129	0	0.328	0.613	0.592279	0.698044	8488	1.19	-0.623	0.656	0.342234	0.594407	4779	1.29	-0.072	1.636	0.964817	0.971892	1707	1.71
Penicillins extended spectrum	1-4 years	inverse simpson	full model	0.172	0.207	0.406661	0.609992	0.15	0.926327	0	0.214	0.311	0.492901	0.6622	8488	1.38	0.1	0.3	0.737867	0.869629	4779	1.65	0.381	0.748	0.610641	0.971892	1707	2.4
Penicillins extended spectrum	4-8 years	inverse simpson	full model	0.029	0.175	0.870222	0.870222	1.36	0.507144	0	-0.194	0.261	0.456625	0.655158	8488	1.35	0.227	0.253	0.368981	0.601213	4779	1.98	0.096	0.629	0.879082	0.971892	1707	2.34
Sulfamethoxazole-trimethoprim	<1 year	inverse simpson	full model	-0.607	0.917	0.507938	0.662667	1.06	0.588876	0	-1.752	1.492	0.240534	0.41777	8488	1.08	0.038	1.172	0.974401	0.974401	4779	2.01	3.195	9.273	0.730485	0.971892	1707	1.09
Sulfamethoxazole-trimethoprim	1-4 years	inverse simpson	full model	-0.436	0.452	0.335157	0.582115	7.28	0.0263061	72.5	-0.138	0.633	0.827856	0.853726	8488	1.14	-1.304	0.681	0.0554078	0.184299	4779	1.24	4.365	2.061	0.0343278	0.725058	1707	1.16
Sulfamethoxazole-trimethoprim	4-8 years	inverse simpson	full model	0.948	0.385	0.0137207	0.057471	4.97	0.0832132	59.8	1.191	0.594	0.0450228	0.185719	8488	1.14	1.213	0.544	0.0258373	0.170526	4779	1.29	-1.934	1.349	0.151668	0.725058	1707	1.27
Tetracyclines	<1 year	inverse simpson	full model	-0.665	0.475	0.161776	0.314037	2.96	0.22795	32.4	-0.276	0.639	0.666052	0.757921	8488	1.1	-1.751	0.823	0.0334421	0.183931	4779	1.11	0.638	1.417	0.652532	0.971892	1707	1.17
Tetracyclines	1-4 years	inverse simpson	full model	-0.444	0.212	0.0364474	0.123965	1.07	0.584563	0	-0.392	0.285	0.169191	0.348956	8488	1.24	-0.77	0.412	0.0614329	0.184299	4779	1.21	-0.122	0.501	0.807449	0.971892	1707	1.23
Tetracyclines	4-8 years	inverse simpson	full model	-0.275	0.147	0.0624014	0.158404	0.38	0.828615	0	-0.227	0.192	0.237515	0.41777	8488	1.22	-0.404	0.263	0.124479	0.293415	4779	1.19	-0.146	0.481	0.761697	0.971892	1707	1.17

## Sheet: Suppl. Table 2
Supplementary Table 2. Association between antibiotic use and gut microbiome species diversity after stratifying participants by sex. For each cohort, we used regression models with the number of prescriptions for each antibiotic class in <1 year, 1–4 years, and 4–8 years before the fecal sampling as main exposures. Results from the cohorts were meta-analyzed using fixed-effects models. Multiple …
				Meta-analysis																			SCAPIS												SIMLPLER												MOS
				Males							Females							Interaction term			linear hypothesis test		Males						Females						Males						Females						Males
antibiotic	period	outcome	model	beta	s.e.	p-value	q-value	Cochran's Q	Cochran's Q p-value	I2(%)	beta	s.e.	p-value	q-value	Cochran's Q	Cochran's Q p-value	I2(%)	beta	s.e.	p-value	p-valu	q-value	beta	s.e.	p-value	q-value	N	GVIF	beta	s.e.	p-value	q-value	N	GVIF	beta	s.e.	p-value	q-value	N	GVIF	beta	s.e.	p-value	q-value	N	GVIF	beta	s.e.	p-value
Amoxicillin-clavulanic acid	1-4 years	shannon	full model	0.005	0.043	0.90095	0.959075	3.15	0.0758686	68.3	0.001	0.039	0.970972	0.970972	1.52	0.216917	34.4	0.0642429	0.0633499	0.310537	0.0147534	0.0811437	0.043	0.048	0.371112	0.691553	4071	1.25	-0.022	0.044	0.608322	0.669154	4417	1.07	-0.151	0.098	0.124089	0.327172	2501	1.09	0.1	0.089	0.261153	0.413133	2278	1.17
Amoxicillin-clavulanic acid	4-8 years	shannon	full model	0.065	0.033	0.0480224	0.261959	2.13	0.344953	6	-0.054	0.025	0.0319255	0.0752531	1.31	0.519338	0	0.0712874	0.0575319	0.215311	0.0147534	0.0811437	0.028	0.053	0.592528	0.799183	4071	1.12	-0.039	0.028	0.16742	0.290782	4417	1.08	-0.002	0.087	0.984547	0.984547	2501	1.09	-0.112	0.061	0.0659447	0.272022	2278	1.09	0.114	0.048	0.0167253
Amoxicillin-clavulanic acid	<1 year	shannon	full model	-0.038	0.085	0.657534	0.834563	0	1	0	-0.305	0.076	5.47368e-05	0.000451578	0.48	0.488523	0	0.291914	0.118138	0.0134754	0.0147534	0.0811437	-0.038	0.085	0.657559	0.829831	4071	1.2	-0.331	0.084	8.89622e-05	0.000733939	4417	1.05							-0.199	0.17	0.242085	0.413133	2278	1.15
Fluoroquinolones	1-4 years	shannon	full model	-0.021	0.009	0.0139419	0.0920168	4.1	0.128904	51.2	-0.081	0.018	7.9812e-06	0.00013169	1.79	0.408322	0	0.0670954	0.0199583	0.000774434	0.0108758	0.0811437	-0.009	0.011	0.398167	0.691553	4071	1.31	-0.097	0.023	2.16249e-05	0.00035681	4417	1.11	-0.047	0.016	0.00308975	0.0957823	2501	2.08	-0.039	0.037	0.287941	0.413133	2278	1.56	-0.038	0.047	0.417891
Fluoroquinolones	4-8 years	shannon	full model	-0.018	0.01	0.0594005	0.261959	0.63	0.729491	0	-0.021	0.014	0.135203	0.212461	3.67	0.159921	45.4	0.00809349	0.0161771	0.616861	0.0108758	0.0811437	-0.013	0.012	0.28154	0.691553	4071	1.19	-0.021	0.016	0.191121	0.315349	4417	1.12	-0.031	0.018	0.0942106	0.327172	2501	1.46	-0.047	0.029	0.108934	0.333315	2278	1.42	-0.017	0.036	0.63787
Fluoroquinolones	<1 year	shannon	full model	-0.063	0.021	0.00310993	0.0256569	0.01	0.992581	0	-0.069	0.035	0.0483412	0.0938388	2.59	0.273333	22.9	0.0429673	0.0419731	0.305983	0.0108758	0.0811437	-0.064	0.029	0.0264641	0.174663	4071	1.14	-0.09	0.043	0.0372323	0.102389	4417	1.07	-0.06	0.032	0.0622238	0.32149	2501	1.2	-0.11	0.084	0.188491	0.413133	2278	1.34	-0.07	0.118	0.555916
Flucloxacillin	1-4 years	richness	full model	-2.135	2.458	0.385006	0.53723	0.42	0.812001	0	-5.96	2.349	0.0111599	0.0334798	2.57	0.277043	22.1	4.14591	3.31879	0.211584	0.00796536	0.087619	-3.313	3.089	0.283693	0.445803	4071	1.15	-8.612	2.893	0.00293348	0.0138293	4417	1.08	-0.411	4.574	0.928429	0.959377	2501	1.41	-0.223	4.447	0.959988	0.959988	2278	1.09	1.018	8.772	0.907654
Flucloxacillin	4-8 years	richness	full model	0.928	2.019	0.645588	0.819401	8.77	0.0124595	77.2	-8.485	2.313	0.000244525	0.00184003	3.27	0.194547	38.9	8.7309	3.04823	0.00417998	0.00796536	0.087619	-4.342	2.732	0.112013	0.321294	4071	1.15	-8.981	2.832	0.00152699	0.0125976	4417	1.05	8.511	3.418	0.0128535	0.0762323	2501	2.52	-12.135	4.782	0.0112359	0.0926965	2278	1.16	3.152	6.222	0.612564
Flucloxacillin	<1 year	richness	full model	-17.756	5.584	0.00147482	0.0121673	3.47	0.176469	42.4	-28.158	6.065	3.44417e-06	5.68289e-05	4.58	0.101215	56.3	13.5932	8.07044	0.0921201	0.00796536	0.087619	-10.074	7.554	0.182417	0.401317	4071	1.17	-24.865	7.36	0.000735272	0.0108235	4417	1.06	-22.558	9.244	0.0147546	0.0762323	2501	1.76	-22.476	12.456	0.0713056	0.279432	2278	1.11	-45.364	18.762	0.0158519
Cephalosporins	1-4 years	shannon	full model	0.035	0.033	0.290301	0.610269	0.26	0.876036	0	-0.047	0.021	0.0250451	0.063576	0.45	0.797135	0	0.087054	0.0381744	0.0225822	0.0323139	0.118484	0.036	0.041	0.38161	0.691553	4071	1.13	-0.059	0.03	0.04912	0.124689	4417	1.15	0.006	0.076	0.93479	0.965949	2501	1.15	-0.044	0.036	0.222938	0.413133	2278	1.52	0.063	0.081	0.434835
Cephalosporins	4-8 years	shannon	full model	-0.017	0.025	0.497904	0.657233	2.33	0.311271	14.3	0.002	0.016	0.907172	0.965699	10.23	0.00600816	80.4	-0.00908695	0.0287466	0.751923	0.0323139	0.118484	0.002	0.03	0.953748	0.983553	4071	1.14	-0.031	0.021	0.137148	0.251438	4417	1.12	-0.092	0.055	0.0955582	0.327172	2501	1.32	0.117	0.041	0.00493417	0.0542758	2278	1.67	0.009	0.091	0.921039
Cephalosporins	<1 year	shannon	full model	-0.057	0.066	0.388353	0.610269	0.54	0.763704	0	-0.091	0.057	0.105758	0.183685	3.77	0.151635	47	0.0808378	0.0842119	0.337089	0.0323139	0.118484	-0.01	0.095	0.919152	0.978452	4071	1.08	-0.085	0.07	0.225549	0.354434	4417	1.14	-0.085	0.114	0.456472	0.707532	2501	1.17	-0.303	0.14	0.0310321	0.170676	2278	1.13	-0.132	0.156	0.397001
Clindamycin	1-4 years	shannon	full model	-0.087	0.021	2.16166e-05	0.000356674	1.76	0.415381	0	-0.059	0.016	0.000283221	0.00155772	2.43	0.296928	17.6	-0.0131166	0.0254134	0.605764	0.107766	0.296356	-0.097	0.024	7.27295e-05	0.00240007	4071	1.15	-0.048	0.018	0.00847077	0.0302569	4417	1.17	-0.095	0.047	0.0454465	0.314802	2501	1.2	-0.068	0.049	0.162886	0.413133	2278	1.37	-0.009	0.063	0.887809
Clindamycin	4-8 years	shannon	full model	-0.016	0.017	0.338747	0.610269	1.7	0.428135	0	-0.036	0.013	0.00774597	0.0284019	1.66	0.435776	0	0.0270415	0.02108	0.19956	0.107766	0.296356	-0.017	0.02	0.392698	0.691553	4071	1.2	-0.024	0.016	0.129745	0.251438	4417	1.16	-0.05	0.042	0.238262	0.463527	2501	1.19	-0.059	0.03	0.0504629	0.237897	2278	1.39	0.034	0.049	0.484366
Clindamycin	<1 year	shannon	full model	-0.159	0.037	1.99086e-05	0.000356674	0.75	0.686867	0	-0.256	0.034	4.4416e-14	1.46573e-12	1.89	0.3879	0	0.0882299	0.0488907	0.0711315	0.107766	0.296356	-0.162	0.043	0.000196255	0.00323821	4071	1.12	-0.263	0.041	1.39529e-10	4.60446e-09	4417	1.1	-0.088	0.102	0.391283	0.638409	2501	1.41	-0.304	0.077	7.64509e-05	0.00252288	2278	1.22	-0.211	0.101	0.0379925
Flucloxacillin	1-4 years	shannon	full model	-0.016	0.011	0.154575	0.510096	0.59	0.743602	0	-0.04	0.011	0.000185269	0.00122278	2.64	0.26678	24.3	0.0224031	0.0153431	0.14425	0.168646	0.324589	-0.01	0.014	0.488607	0.73291	4071	1.15	-0.052	0.013	6.93467e-05	0.000733939	4417	1.08	-0.027	0.022	0.217109	0.463527	2501	1.41	-0.019	0.021	0.384254	0.487708	2278	1.09	-0.033	0.042	0.433112
Flucloxacillin	4-8 years	shannon	full model	-0.007	0.009	0.434238	0.623037	8.92	0.0115853	77.6	-0.038	0.011	0.000384085	0.00181068	1.28	0.52628	0	0.0285332	0.014107	0.0431118	0.168646	0.324589	-0.029	0.013	0.0206044	0.169986	4071	1.15	-0.045	0.013	0.000377279	0.00249004	4417	1.05	0.032	0.016	0.0507746	0.314802	2501	2.52	-0.025	0.023	0.285218	0.413133	2278	1.16	-0.017	0.03	0.557947
Flucloxacillin	<1 year	shannon	full model	-0.092	0.026	0.000417459	0.00459205	0.49	0.78152	0	-0.119	0.028	1.76682e-05	0.000194351	3.85	0.145894	48	0.0240208	0.037356	0.520208	0.168646	0.324589	-0.1	0.035	0.00434954	0.0478449	4071	1.17	-0.096	0.033	0.003588	0.0169149	4417	1.06	-0.071	0.044	0.107551	0.327172	2501	1.76	-0.129	0.06	0.0307614	0.170676	2278	1.11	-0.133	0.089	0.137342
Penicillins extended spectrum	1-4 years	shannon	full model	0.015	0.017	0.37015	0.610269	4.68	0.0961516	57.3	0.01	0.008	0.200055	0.287036	1.23	0.539703	0	0.0224089	0.0170055	0.187589	0.177048	0.324589	-0.017	0.023	0.458695	0.73291	4071	1.21	0.01	0.009	0.283936	0.407386	4417	1.42	0.061	0.03	0.0439498	0.314802	2501	1.48	0.016	0.014	0.258547	0.413133	2278	1.89	0.045	0.048	0.34994
Penicillins extended spectrum	4-8 years	shannon	full model	0.001	0.013	0.932462	0.961602	0.95	0.623267	0	-0.004	0.006	0.526127	0.620078	2.43	0.297438	17.5	0.0174923	0.0138864	0.207789	0.177048	0.324589	-0.01	0.02	0.605442	0.799183	4071	1.16	-0.005	0.008	0.558744	0.658519	4417	1.4	0.012	0.017	0.481112	0.710213	2501	2.64	-0.015	0.014	0.282704	0.413133	2278	1.73	-0.022	0.051	0.663598
Penicillins extended spectrum	<1 year	shannon	full model	-0.012	0.033	0.714479	0.842065	0.08	0.960811	0	-0.005	0.015	0.728711	0.822437	1.86	0.394916	0	0.013628	0.0348305	0.695599	0.177048	0.324589	-0.017	0.044	0.704099	0.829831	4071	1.2	0.007	0.019	0.699691	0.744832	4417	1.22	-0.011	0.054	0.834741	0.942963	2501	1.17	-0.043	0.032	0.176501	0.413133	2278	1.43	0.019	0.12	0.871941
Cephalosporins	1-4 years	richness	full model	10.198	7.04	0.147473	0.31317	0.3	0.860119	0	-7.579	4.544	0.0953373	0.174785	3.44	0.178642	41.9	17.7895	8.23386	0.0307319	0.133593	0.367382	9.678	8.854	0.274458	0.445803	4071	1.13	-11.752	6.637	0.0766969	0.158187	4417	1.15	5.14	16.003	0.748082	0.828234	2501	1.15	-10.777	7.51	0.151439	0.336965	2278	1.52	17.703	16.866	0.29426
Cephalosporins	4-8 years	richness	full model	-1.814	5.375	0.735746	0.838447	2.94	0.229516	32.1	3.161	3.468	0.362016	0.442464	6.85	0.0324906	70.8	-1.7426	6.22341	0.779472	0.133593	0.367382	-1.307	6.389	0.837894	0.891952	4071	1.14	-2.964	4.643	0.523259	0.616699	4417	1.12	-13.444	11.655	0.248807	0.453707	2501	1.32	22.657	8.641	0.00880351	0.0926965	2278	1.67	24.705	19.032	0.194677
Cephalosporins	<1 year	richness	full model	-16.993	14.103	0.228216	0.418395	1.75	0.416071	0	-18.576	12.313	0.131389	0.216792	2	0.368262	0	11.0595	18.1098	0.541405	0.133593	0.367382	-5.12	20.598	0.803705	0.884076	4071	1.08	-28.166	15.697	0.072831	0.158187	4417	1.14	-42.579	24.015	0.0763484	0.215164	2501	1.17	-25.074	29.292	0.392089	0.61875	2278	1.13	0.488	32.667	0.988086
Nitrofurantoin	1-4 years	richness	full model	15.685	9.844	0.111088	0.281992	4.57	0.0324819	78.1	-3.12	2.285	0.172013	0.258019	2.32	0.31406	13.7	17.8233	9.49252	0.0604345	0.0747817	0.367382	29.428	11.756	0.0123494	0.101883	4071	1.21	-2.83	2.836	0.318279	0.437633	4417	1.2	-16.561	18.008	0.357854	0.583867	2501	1.27	-7.55	4.637	0.103635	0.310904	2278	1.56
Nitrofurantoin	4-8 years	richness	full model	11.727	9.441	0.214164	0.41573	0.02	0.890867	0	0.456	2.272	0.840956	0.840956	2.72	0.256651	26.5	11.8058	8.87646	0.183513	0.0747817	0.367382	12.682	11.73	0.279686	0.445803	4071	1.23	-1.48	2.896	0.609446	0.693507	4417	1.27	9.971	15.906	0.530819	0.742003	2501	1.58	5.865	4.105	0.153166	0.336965	2278	1.62
Nitrofurantoin	<1 year	richness	full model	5.45	16.218	0.736817	0.838447	0.93	0.334282	0	12.171	4.934	0.0136248	0.0374681	4.48	0.106546	55.3	-11.2479	16.577	0.497439	0.0747817	0.367382	17.646	20.557	0.390713	0.560588	4071	1.08	13.883	6.357	0.0290334	0.0737001	4417	1.14	-14.655	26.394	0.57878	0.742003	2501	1.09	19.079	9.067	0.035476	0.195118	2278	1.22
Penicillins extended spectrum	1-4 years	richness	full model	0.396	3.615	0.912739	0.941263	6.91	0.0316313	71	0.938	1.654	0.570719	0.60754	4.77	0.092212	58	2.76086	3.6597	0.450612	0.133075	0.367382	-6.893	4.87	0.15704	0.398639	4071	1.21	1.866	2.115	0.377635	0.498478	4417	1.42	14.12	6.404	0.0275604	0.106797	2501	1.48	2.232	2.972	0.452654	0.678981	2278	1.89	-2.337	10.006	0.815396
Penicillins extended spectrum	4-8 years	richness	full model	-1.128	2.699	0.676019	0.826245	1.26	0.53191	0	-0.941	1.416	0.50616	0.575975	2.82	0.244649	29	3.16009	2.9766	0.288397	0.133075	0.367382	-4.784	4.351	0.271581	0.445803	4071	1.16	0.27	1.76	0.878022	0.878022	4417	1.4	1.551	3.63	0.669298	0.798009	2501	2.64	-5.041	2.842	0.0762087	0.279432	2278	1.73	-2.307	10.799	0.830878
Penicillins extended spectrum	<1 year	richness	full model	-6.974	7.053	0.322761	0.507195	2.08	0.354278	3.6	-2.05	3.381	0.544206	0.598627	1.76	0.414816	0	0.0679644	7.50863	0.992778	0.133075	0.367382	-15.005	9.566	0.116834	0.321294	4071	1.2	1.101	4.143	0.790375	0.841367	4417	1.22	6.038	11.461	0.598389	0.742003	2501	1.17	-7.792	6.64	0.240733	0.496512	2278	1.43	-14.208	25.307	0.574663
Penicillin V	1-4 years	shannon	full model	0.004	0.009	0.687044	0.839721	0.77	0.679969	0	-0.009	0.007	0.241494	0.332054	0.26	0.879016	0	0.0153443	0.011232	0.171901	0.236805	0.372122	0	0.011	0.990049	0.990049	4071	1.12	-0.011	0.009	0.24436	0.366539	4417	1.16	0.017	0.018	0.341911	0.611353	2501	1.12	-0.009	0.017	0.600743	0.683604	2278	1.11	-0.004	0.025	0.862655
Penicillin V	4-8 years	shannon	full model	0	0.006	0.988937	0.988937	0.31	0.856467	0	-0.012	0.006	0.0457707	0.0938388	6.71	0.0348543	70.2	0.0153138	0.00840716	0.0685277	0.236805	0.372122	-0.002	0.008	0.779589	0.887118	4071	1.12	-0.023	0.007	0.00176739	0.00972066	4417	1.14	0.003	0.013	0.800235	0.942963	2501	1.13	0.012	0.014	0.404761	0.494708	2278	1.14	0.008	0.02	0.682285
Penicillin V	<1 year	shannon	full model	-0.015	0.017	0.372435	0.610269	2.34	0.309982	14.6	-0.005	0.015	0.74767	0.822437	1.17	0.557422	0	-0.00488161	0.0223292	0.826946	0.236805	0.372122	0.003	0.021	0.89338	0.978452	4071	1.09	-0.006	0.018	0.742266	0.765462	4417	1.08	-0.056	0.036	0.123366	0.327172	2501	1.06	-0.031	0.038	0.427995	0.504422	2278	1.12	-0.044	0.051	0.388573
Amoxicillin-clavulanic acid	1-4 years	richness	full model	2.779	9.289	0.764789	0.841268	4.91	0.0266436	79.6	6.128	8.623	0.477265	0.562491	0.58	0.445169	0	6.90111	13.9236	0.620147	0.207452	0.380329	13.175	10.406	0.205539	0.423925	4071	1.25	2.667	9.742	0.784314	0.841367	4417	1.07	-38.005	20.61	0.0653152	0.215164	2501	1.09	18.649	18.528	0.314275	0.545845	2278	1.17
Amoxicillin-clavulanic acid	4-8 years	richness	full model	14.38	6.962	0.0388665	0.142511	6.33	0.0422781	68.4	-5.086	5.534	0.358024	0.442464	4.06	0.131591	50.7	1.80129	12.6449	0.886723	0.207452	0.380329	0.978	11.446	0.931929	0.937233	4071	1.12	0.987	6.321	0.875951	0.878022	4417	1.08	-10.732	18.412	0.560034	0.742003	2501	1.09	-26.759	12.653	0.0345595	0.195118	2278	1.09	31.932	9.975	0.00142908
Amoxicillin-clavulanic acid	<1 year	richness	full model	-8.5	18.432	0.644688	0.819401	0	1	0	-56.243	16.61	0.000709093	0.00334286	0.02	0.881534	0	49.8801	25.9654	0.0547294	0.207452	0.380329	-8.5	18.432	0.644713	0.747007	4071	1.2	-57.553	18.794	0.00220972	0.0138293	4417	1.05							-51.567	35.505	0.146543	0.336965	2278	1.15
Fluoroquinolones	1-4 years	richness	full model	-5.569	1.855	0.00267779	0.0176734	4.33	0.114637	53.8	-14.137	3.941	0.000334551	0.00184003	1.93	0.380354	0	8.8729	4.31495	0.0397522	0.200342	0.380329	-3.107	2.292	0.175261	0.401317	4071	1.31	-16.731	5.074	0.000983954	0.0108235	4417	1.11	-9.194	3.329	0.0057965	0.0449229	2501	2.08	-5.214	7.655	0.495873	0.71147	2278	1.56	-19.633	9.964	0.0491675
Fluoroquinolones	4-8 years	richness	full model	-5.144	2.097	0.0141458	0.077802	0.05	0.972991	0	-6.078	2.999	0.0427106	0.100675	3.48	0.175525	42.5	2.84204	3.49888	0.416637	0.200342	0.380329	-5.292	2.645	0.0454681	0.270809	4071	1.19	-6.356	3.665	0.0828931	0.16091	4417	1.12	-5.265	3.85	0.171525	0.409021	2501	1.46	-11.247	6.062	0.0636831	0.279432	2278	1.42	-3.423	7.65	0.654729
Fluoroquinolones	<1 year	richness	full model	-19.994	4.525	9.93224e-06	0.000115734	0.79	0.673752	0	-21.565	7.633	0.0047247	0.0155915	4.03	0.133167	50.4	10.0354	9.08256	0.269197	0.200342	0.380329	-17.559	6.285	0.00523288	0.0575616	4071	1.14	-28.784	9.638	0.00283802	0.0138293	4417	1.07	-23.845	6.758	0.000426462	0.0115973	2501	1.2	-28.751	17.44	0.0993855	0.310904	2278	1.34	-6.084	24.781	0.80612
Clindamycin	1-4 years	richness	full model	-19.437	4.411	1.05213e-05	0.000115734	2.15	0.340778	7.1	-16.043	3.546	6.0613e-06	6.66743e-05	7.74	0.0208387	74.2	1.07061	5.51607	0.846105	0.277686	0.436363	-16.155	5.303	0.00232983	0.0384422	4071	1.15	-10.663	4.054	0.00855776	0.0282406	4417	1.17	-32.576	9.987	0.00112232	0.0115973	2501	1.2	-37.02	10.138	0.000266789	0.00440201	2278	1.37	-16.844	13.132	0.200013
Clindamycin	4-8 years	richness	full model	-6.369	3.691	0.0843934	0.232082	1.26	0.532501	0	-5.336	2.94	0.0695347	0.134979	1.5	0.472375	0	0.885708	4.56965	0.846314	0.277686	0.436363	-7.174	4.414	0.104165	0.321294	4071	1.2	-5.3	3.6	0.141052	0.244985	4417	1.16	-10.724	8.888	0.227717	0.441202	2501	1.19	-0.998	6.237	0.872938	0.900217	2278	1.39	3.868	10.304	0.707498
Clindamycin	<1 year	richness	full model	-35.307	7.982	9.71665e-06	0.000115734	1.66	0.436507	0	-58.282	7.414	3.7957e-15	1.25258e-13	1.06	0.587733	0	24.6643	10.5944	0.01991	0.277686	0.436363	-28.954	9.404	0.00209131	0.0384422	4071	1.12	-60.236	9.108	4.22505e-11	1.39427e-09	4417	1.1	-49.274	21.537	0.0222312	0.0984523	2501	1.41	-63.775	16.024	7.12232e-05	0.00235037	2278	1.22	-54.015	21.171	0.0109492
Sulfamethoxazole-trimethoprim	1-4 years	shannon	full model	-0.027	0.022	0.228165	0.585817	1.42	0.491971	0	0.001	0.02	0.952271	0.970972	5.21	0.0740788	61.6	0.0211458	0.029639	0.475572	0.337463	0.464011	-0.024	0.028	0.379769	0.691553	4071	1.29	0.013	0.025	0.600399	0.669154	4417	1.15	-0.048	0.041	0.238643	0.463527	2501	1.37	-0.065	0.041	0.111105	0.333315	2278	1.28	0.1	0.118	0.399725
Sulfamethoxazole-trimethoprim	4-8 years	shannon	full model	-0.004	0.025	0.882625	0.959075	6.21	0.0448616	67.8	0.035	0.015	0.0186249	0.0512184	2.61	0.271664	23.3	-0.0157754	0.0289845	0.586256	0.337463	0.464011	-0.047	0.039	0.220924	0.691553	4071	1.24	0.048	0.019	0.00916877	0.0302569	4417	1.16	0.054	0.035	0.126647	0.327172	2501	1.54	0.028	0.031	0.356246	0.470245	2278	1.27	-0.134	0.087	0.122032
Sulfamethoxazole-trimethoprim	<1 year	shannon	full model	-0.035	0.045	0.431195	0.623037	1.34	0.246284	25.6	-0.048	0.051	0.346237	0.439454	0.01	0.907825	0	0.0335041	0.0689077	0.626814	0.337463	0.464011	-0.086	0.063	0.169565	0.691553	4071	1.09	-0.052	0.058	0.377101	0.497774	4417	1.13	0.018	0.064	0.782292	0.942963	2501	3.04	-0.037	0.108	0.728729	0.775744	2278	1.22
Amoxicillin-clavulanic acid	1-4 years	inverse simpson	full model	-0.844	1.348	0.531119	0.798945	2.25	0.133467	55.6	0.367	1.307	0.779042	0.824413	0.73	0.391973	0	1.08561	2.2521	0.629776	0.201087	0.619359	0.617	1.663	0.71056	0.992622	4071	1.25	-0.424	1.6	0.791067	0.870174	4417	1.07	-3.644	2.302	0.113532	0.4764	2501	1.09	1.949	2.264	0.389331	0.676206	2278	1.17
Amoxicillin-clavulanic acid	4-8 years	inverse simpson	full model	1.146	1.022	0.26231	0.665865	1.01	0.604382	0	-1.494	0.846	0.0774116	0.206465	0.49	0.78413	0	1.25175	2.04527	0.540523	0.201087	0.619359	0.01	1.829	0.995444	0.995444	4071	1.12	-1.181	1.038	0.255371	0.459423	4417	1.08	0.562	2.056	0.784762	0.935678	2501	1.09	-1.869	1.546	0.22681	0.58928	2278	1.09	2.279	1.54	0.139426
Amoxicillin-clavulanic acid	<1 year	inverse simpson	full model	-0.7	2.946	0.812133	0.935635	0	1	0	-6.356	2.515	0.0115045	0.0632748	1.52	0.218334	34	7.70075	4.19983	0.0667153	0.201087	0.619359	-0.7	2.946	0.812145	0.992622	4071	1.2	-8.559	3.087	0.00558437	0.0430351	4417	1.05							-2.004	4.339	0.644192	0.850334	2278	1.15
Clindamycin	1-4 years	inverse simpson	full model	-1.871	0.64	0.00348736	0.0575414	2.74	0.253568	27.1	-1.46	0.555	0.00856235	0.0617462	2.67	0.263208	25.1	-0.225899	0.83031	0.785571	0.147874	0.619359	-2.634	0.847	0.00189961	0.0626871	4071	1.15	-1.283	0.666	0.0541458	0.198534	4417	1.17	-1.351	1.115	0.225802	0.49999	2501	1.2	-0.734	1.239	0.553632	0.808929	2278	1.37	0.793	2.033	0.696489
Clindamycin	4-8 years	inverse simpson	full model	-0.33	0.541	0.541577	0.798945	1.26	0.531882	0	-1.182	0.444	0.00783066	0.0617462	0.52	0.769664	0	0.950693	0.679277	0.161644	0.147874	0.619359	-0.023	0.705	0.973665	0.995444	4071	1.2	-0.936	0.591	0.113361	0.287763	4417	1.16	-1.239	0.993	0.212249	0.49999	2501	1.19	-1.371	0.762	0.0721736	0.58928	2278	1.39	0.442	1.59	0.781022
Clindamycin	<1 year	inverse simpson	full model	-2.825	1.188	0.0174442	0.158577	1.53	0.466365	0	-5.592	1.123	6.43696e-07	2.1242e-05	1.18	0.553583	0	2.4702	1.58959	0.120187	0.147874	0.619359	-2.762	1.503	0.0661541	0.446771	4071	1.12	-6.409	1.496	1.87524e-05	0.000618829	4417	1.1	-1.177	2.405	0.62462	0.774528	2501	1.41	-5.22	1.958	0.00773871	0.152495	2278	1.22	-6.199	3.286	0.0596007
Fluoroquinolones	1-4 years	inverse simpson	full model	-0.602	0.257	0.0192215	0.158577	1.96	0.37491	0	-1.855	0.587	0.00157869	0.0260485	1.61	0.447598	0	1.37992	0.61979	0.0259851	0.225222	0.619359	-0.273	0.366	0.456838	0.96223	4071	1.31	-2.437	0.833	0.00347566	0.0382323	4417	1.11	-0.976	0.372	0.00872696	0.184127	2501	2.08	-0.932	0.935	0.319162	0.676206	2278	1.56	-0.025	1.534	0.987236
Fluoroquinolones	4-8 years	inverse simpson	full model	-0.5	0.292	0.0863863	0.40725	0.21	0.902103	0	-0.59	0.45	0.189611	0.350174	4.79	0.0910504	58.3	0.162994	0.50551	0.747124	0.225222	0.619359	-0.444	0.423	0.293706	0.96223	4071	1.19	-0.672	0.602	0.264516	0.459423	4417	1.12	-0.614	0.43	0.153678	0.4764	2501	1.46	-1.141	0.741	0.123723	0.58928	2278	1.42	-0.098	1.168	0.93342
Fluoroquinolones	<1 year	inverse simpson	full model	-1.343	0.596	0.0242978	0.160366	0.57	0.751131	0	-1.28	1.165	0.272003	0.427434	0.29	0.867174	0	0.213103	1.32263	0.871998	0.225222	0.619359	-1.836	1.004	0.0676926	0.446771	4071	1.14	-1.777	1.583	0.261768	0.459423	4417	1.07	-1.009	0.755	0.18142	0.49999	2501	1.2	-1.025	2.131	0.630546	0.850334	2278	1.34	-2.752	3.821	0.471653
Penicillin V	1-4 years	inverse simpson	full model	0.262	0.268	0.327719	0.675921	0.78	0.677375	0	-0.161	0.247	0.514257	0.628536	0.21	0.902546	0	0.407283	0.356867	0.253756	0.191384	0.619359	0.301	0.375	0.422712	0.96223	4071	1.12	-0.171	0.338	0.611951	0.74794	4417	1.16	0.398	0.433	0.357676	0.615998	2501	1.12	-0.255	0.432	0.554603	0.808929	2278	1.11	-0.407	0.817	0.618859
Penicillin V	4-8 years	inverse simpson	full model	0.033	0.193	0.86303	0.935635	0.03	0.985654	0	-0.398	0.194	0.0406467	0.12194	6.04	0.0487528	66.9	0.511695	0.268694	0.0568612	0.191384	0.619359	0.008	0.263	0.974606	0.995444	4071	1.12	-0.824	0.264	0.00178904	0.0295192	4417	1.14	0.049	0.316	0.876007	0.993548	2501	1.13	-0.01	0.357	0.976695	0.976695	2278	1.14	0.12	0.655	0.855258
Penicillin V	<1 year	inverse simpson	full model	-0.684	0.519	0.187429	0.562286	1.16	0.55859	0	0.164	0.51	0.7482	0.82302	0.27	0.872507	0	-0.797267	0.718728	0.267312	0.191384	0.619359	-0.261	0.711	0.713544	0.992622	4071	1.09	0.126	0.658	0.847896	0.874393	4417	1.08	-0.915	0.855	0.284855	0.551906	2501	1.06	-0.068	0.981	0.944833	0.974359	2278	1.12	-2.101	1.649	0.20303
Cephalosporins	1-4 years	inverse simpson	full model	0.74	1.021	0.468426	0.798945	0.21	0.900118	0	-0.946	0.655	0.148623	0.326971	2.22	0.329983	9.8	2.00768	1.20235	0.0949576	0.31103	0.684266	1.13	1.415	0.42463	0.96223	4071	1.13	-2.243	1.09	0.0396608	0.163601	4417	1.15	0.086	1.787	0.961498	0.993548	2501	1.15	-0.198	0.918	0.828902	0.911792	2278	1.52	0.81	2.612	0.756506
Cephalosporins	4-8 years	inverse simpson	full model	-1.183	0.775	0.126797	0.52304	0.89	0.640706	0	-0.119	0.535	0.824413	0.824413	3.58	0.166693	44.2	-1.05165	0.916393	0.251133	0.31103	0.684266	-0.576	1.021	0.572654	0.96223	4071	1.14	-0.952	0.763	0.21189	0.459423	4417	1.12	-1.881	1.302	0.148581	0.4764	2501	1.32	1.513	1.056	0.152058	0.58928	2278	1.67	-2.649	2.934	0.366879
Cephalosporins	<1 year	inverse simpson	full model	-0.593	1.922	0.757876	0.935635	0.3	0.860128	0	-1.584	1.889	0.401707	0.531011	0.33	0.848271	0	2.0794	2.64003	0.430906	0.31103	0.684266	0.134	3.292	0.967627	0.995444	4071	1.08	-1.324	2.578	0.607523	0.74794	4417	1.14	-1.569	2.682	0.55857	0.774528	2501	1.17	-3.138	3.58	0.380786	0.676206	2278	1.13	1.154	5.041	0.818921
Penicillins extended spectrum	1-4 years	inverse simpson	full model	0.68	0.498	0.17222	0.562286	2.12	0.346002	5.8	0.289	0.243	0.234434	0.407174	0.04	0.982482	0	0.747027	0.515232	0.147091	0.475722	0.753446	-0.185	0.778	0.812138	0.992622	4071	1.21	0.333	0.347	0.338098	0.531296	4417	1.42	1.23	0.715	0.0855362	0.4764	2501	1.48	0.255	0.363	0.482938	0.796847	2278	1.89	1.517	1.54	0.324824
Penicillins extended spectrum	4-8 years	inverse simpson	full model	-0.064	0.343	0.851027	0.935635	2.03	0.362713	1.4	0.05	0.212	0.815055	0.824413	0.46	0.795642	0	0.0116378	0.399507	0.976761	0.475722	0.753446	-0.69	0.695	0.321216	0.96223	4071	1.16	-0.064	0.289	0.824297	0.874393	4417	1.4	0.231	0.405	0.569144	0.774528	2501	2.64	0.129	0.347	0.709907	0.87599	2278	1.73	-1.436	1.652	0.385144
Penicillins extended spectrum	<1 year	inverse simpson	full model	0.495	0.952	0.602888	0.828948	0.15	0.92757	0	-0.166	0.505	0.7419	0.82302	1.42	0.492067	0	0.81515	1.05193	0.438393	0.475722	0.753446	0.075	1.529	0.960868	0.995444	4071	1.2	0.376	0.681	0.58067	0.74794	4417	1.22	0.695	1.28	0.587233	0.774528	2501	1.17	-0.856	0.811	0.291834	0.676206	2278	1.43	1.37	3.892	0.724983
Sulfamethoxazole-trimethoprim	1-4 years	inverse simpson	full model	-0.586	0.665	0.37822	0.701725	1.8	0.406841	0	-0.301	0.659	0.648581	0.764399	4.18	0.123413	52.2	0.817908	0.912736	0.370196	0.479465	0.753446	-0.44	0.956	0.645008	0.992622	4071	1.29	0.134	0.899	0.881657	0.881657	4417	1.15	-1.028	0.954	0.280938	0.551906	2501	1.37	-1.56	1.047	0.136335	0.58928	2278	1.28	4.176	3.812	0.273722
Sulfamethoxazole-trimethoprim	4-8 years	inverse simpson	full model	0.33	0.681	0.627991	0.828948	2.85	0.240982	29.7	1.117	0.49	0.0225619	0.0930679	4.74	0.0933699	57.8	-0.410665	0.833773	0.622339	0.479465	0.753446	-0.776	1.337	0.561636	0.96223	4071	1.24	1.668	0.68	0.0141687	0.0667953	4417	1.16	1.04	0.825	0.207576	0.49999	2501	1.54	1.137	0.782	0.145994	0.58928	2278	1.27	-3.015	2.805	0.282896
Sulfamethoxazole-trimethoprim	<1 year	inverse simpson	full model	-0.783	1.234	0.525824	0.798945	0.81	0.366871	0	-1.743	1.686	0.301176	0.451764	0.11	0.745593	0	1.33036	2.09461	0.525341	0.479465	0.753446	-2.39	2.167	0.27009	0.96223	4071	1.09	-1.317	2.136	0.53743	0.738966	4417	1.13	-0.011	1.502	0.994128	0.994128	2501	3.04	-2.446	2.745	0.373035	0.676206	2278	1.22
Flucloxacillin	1-4 years	inverse simpson	full model	-0.741	0.343	0.0310364	0.1707	0.86	0.64914	0	-0.735	0.348	0.0349615	0.115373	2.71	0.258227	26.1	-0.0362115	0.478039	0.939618	0.576419	0.792576	-0.434	0.494	0.378985	0.96223	4071	1.15	-1.265	0.475	0.00782457	0.0430351	4417	1.08	-0.966	0.511	0.0587244	0.455114	2501	1.41	-0.145	0.543	0.789142	0.911792	2278	1.09	-1.465	1.358	0.280891
Flucloxacillin	4-8 years	inverse simpson	full model	0.041	0.276	0.881585	0.935635	8.56	0.0138735	76.6	-0.764	0.348	0.0282901	0.10373	2.56	0.27767	22	0.678956	0.440495	0.123232	0.576419	0.792576	-0.839	0.437	0.0547478	0.446771	4071	1.15	-1.25	0.465	0.00721326	0.0430351	4417	1.05	0.812	0.382	0.0336371	0.347583	2501	2.52	-0.212	0.584	0.716719	0.87599	2278	1.16	-0.587	0.968	0.5446
Flucloxacillin	<1 year	inverse simpson	full model	-2.223	0.757	0.00333129	0.0575414	1.09	0.580541	0	-2.371	0.912	0.00935548	0.0617462	1.72	0.422294	0	-0.0564723	1.16538	0.961351	0.576419	0.792576	-3.159	1.207	0.00892411	0.147248	4071	1.17	-1.981	1.209	0.101302	0.287763	4417	1.06	-1.508	1.032	0.144336	0.4764	2501	1.76	-2.131	1.522	0.161604	0.58928	2278	1.11	-2.464	2.89	0.39421
Penicillin V	1-4 years	richness	full model	-2.089	1.877	0.265694	0.461469	4.33	0.114798	53.8	-3.029	1.63	0.0631741	0.130297	1.75	0.417771	0	2.07842	2.42942	0.392263	0.59756	0.821646	-4.474	2.346	0.0566517	0.270809	4071	1.12	-4.017	2.055	0.0506625	0.119419	4417	1.16	4.911	3.874	0.205057	0.441202	2501	1.12	-3.798	3.537	0.2831	0.519016	2278	1.11	-3.031	5.308	0.568092
Penicillin V	4-8 years	richness	full model	-0.084	1.349	0.950478	0.950478	0.8	0.66949	0	-1.315	1.273	0.30129	0.414274	1.32	0.518045	0	2.17454	1.82051	0.232294	0.59756	0.821646	-0.893	1.645	0.587408	0.742641	4071	1.12	-2.281	1.605	0.155395	0.256402	4417	1.14	1.975	2.833	0.485749	0.717059	2501	1.13	1.512	2.921	0.604836	0.766857	2278	1.14	0.684	4.262	0.872447
Penicillin V	<1 year	richness	full model	-8.243	3.62	0.0227739	0.0980434	6.97	0.0306312	71.3	-6.161	3.313	0.0629459	0.130297	0.92	0.63279	0	0.11379	4.83706	0.981232	0.59756	0.821646	-2.286	4.451	0.607616	0.742641	4071	1.09	-5.461	4.005	0.172794	0.271534	4417	1.08	-25.674	7.66	0.000815387	0.0115973	2501	1.06	-12.607	8.028	0.116491	0.32035	2278	1.12	-8.649	10.659	0.41738
Nitrofurantoin	1-4 years	shannon	full model	0.033	0.046	0.473679	0.651309	0.03	0.853149	0	-0.016	0.01	0.133862	0.212461	6.02	0.0492725	66.8	0.0597237	0.0437583	0.172299	0.721249	0.852015	0.038	0.054	0.48145	0.73291	4071	1.21	-0.01	0.013	0.453662	0.575801	4417	1.2	0.019	0.086	0.819689	0.942963	2501	1.27	-0.057	0.022	0.010169	0.083894	2278	1.56
Nitrofurantoin	4-8 years	shannon	full model	0.056	0.044	0.202007	0.585817	0.05	0.825607	0	0.01	0.01	0.315688	0.416708	2.46	0.292162	18.7	0.0327745	0.0410797	0.424972	0.721249	0.852015	0.063	0.054	0.244081	0.691553	4071	1.23	0.003	0.013	0.792978	0.792978	4417	1.27	0.043	0.076	0.572214	0.806302	2501	1.58	0.035	0.02	0.0777459	0.285068	2278	1.62
Nitrofurantoin	<1 year	shannon	full model	0.017	0.076	0.818806	0.931745	0.4	0.527836	0	0.056	0.023	0.0140713	0.042214	8.77	0.0124939	77.2	-0.0439085	0.0766975	0.56699	0.721249	0.852015	0.054	0.095	0.572856	0.799183	4071	1.08	0.049	0.029	0.0839609	0.197908	4417	1.14	-0.046	0.125	0.715322	0.942963	2501	1.09	0.132	0.043	0.00250156	0.0412758	2278	1.22
Tetracyclines	1-4 years	shannon	full model	-0.022	0.012	0.0635052	0.261959	4.46	0.107341	55.2	-0.02	0.008	0.0137177	0.042214	0.1	0.952666	0	0.00330784	0.0138408	0.811112	0.774559	0.852015	-0.012	0.014	0.369856	0.691553	4071	1.28	-0.021	0.01	0.036562	0.102389	4417	1.28	-0.075	0.028	0.00776024	0.120284	2501	1.17	-0.022	0.021	0.315265	0.433489	2278	1.3	0.002	0.036	0.961187
Tetracyclines	4-8 years	shannon	full model	-0.012	0.008	0.134369	0.492685	0.49	0.784035	0	-0.008	0.006	0.168744	0.253117	1.53	0.464279	0	0.00178986	0.00957938	0.851782	0.774559	0.852015	-0.009	0.01	0.392155	0.691553	4071	1.25	-0.004	0.006	0.544027	0.658519	4417	1.25	-0.015	0.016	0.354979	0.611353	2501	1.16	-0.019	0.015	0.210819	0.413133	2278	1.31	-0.027	0.025	0.286093
Tetracyclines	<1 year	shannon	full model	-0.02	0.023	0.386723	0.610269	0.8	0.669196	0	-0.041	0.02	0.0416415	0.0916113	0.17	0.917691	0	0.0361206	0.0300185	0.228869	0.774559	0.852015	-0.011	0.027	0.686091	0.829831	4071	1.14	-0.041	0.025	0.097967	0.215527	4417	1.13	-0.064	0.054	0.23924	0.463527	2501	1.1	-0.052	0.044	0.238882	0.413133	2278	1.18	-0.004	0.076	0.953289
Macrolides	1-4 years	shannon	full model	-0.033	0.034	0.334342	0.610269	0.06	0.968414	0	-0.036	0.013	0.00560231	0.0231095	1.36	0.507807	0	0.0223314	0.0390756	0.567665	0.897302	0.897302	-0.038	0.039	0.3308	0.691553	4071	1.16	-0.036	0.014	0.00880601	0.0302569	4417	1.07	-0.015	0.1	0.882126	0.942963	2501	1.11	0.022	0.062	0.719809	0.775744	2278	1.18	-0.019	0.11	0.866674
Macrolides	4-8 years	shannon	full model	-0.02	0.022	0.36339	0.610269	0.21	0.901091	0	-0.011	0.013	0.364871	0.445954	0.22	0.894326	0	-0.00836142	0.0272305	0.758797	0.897302	0.897302	-0.023	0.025	0.34405	0.691553	4071	1.09	-0.014	0.014	0.313415	0.430945	4417	1.1	0.014	0.079	0.855208	0.942963	2501	1.11	-0.005	0.048	0.923741	0.923741	2278	1.27	-0.019	0.057	0.745258
Macrolides	<1 year	shannon	full model	-0.091	0.076	0.230777	0.585817	0	1	0	-0.084	0.051	0.0985646	0.180702	0.2	0.90399	0	0.0425244	0.0953141	0.655489	0.897302	0.897302	-0.091	0.076	0.230849	0.691553	4071	1.12	-0.098	0.061	0.109437	0.225714	4417	1.05							-0.02	0.182	0.912713	0.923741	2278	1.17
Tetracyclines	1-4 years	richness	full model	-5.689	2.516	0.0237681	0.0980434	0.19	0.910273	0	-6.241	1.736	0.000325523	0.00184003	0.1	0.952181	0	0.731393	2.99968	0.807368	0.773481	0.945365	-5.688	2.993	0.0574444	0.270809	4071	1.28	-6.36	2.224	0.00426393	0.0175887	4417	1.28	-7.283	5.922	0.218926	0.441202	2501	1.17	-5.001	4.467	0.263031	0.51059	2278	1.3	-3.14	7.496	0.675404
Tetracyclines	4-8 years	richness	full model	-2.479	1.73	0.15184	0.31317	1.71	0.425486	0	-1.93	1.231	0.116943	0.203112	1.24	0.537719	0	-0.177567	2.07471	0.931795	0.773481	0.945365	-1.175	2.19	0.591489	0.742641	4071	1.25	-1.504	1.43	0.292908	0.420259	4417	1.25	-3.081	3.338	0.356205	0.583867	2501	1.16	-1.24	3.148	0.693717	0.776384	2278	1.31	-8.547	5.277	0.105755
Tetracyclines	<1 year	richness	full model	-7.391	4.978	0.137628	0.31317	1.53	0.465976	0	-13.183	4.336	0.0023603	0.00973623	1.23	0.541066	0	8.53545	6.50235	0.189294	0.773481	0.945365	-3.613	5.897	0.540097	0.742633	4071	1.14	-15.168	5.498	0.00582599	0.021362	4417	1.13	-18.848	11.417	0.0988933	0.255474	2501	1.1	-4.44	9.147	0.627429	0.766857	2278	1.18	-12.681	15.968	0.42739
Macrolides	1-4 years	richness	full model	-6.792	7.387	0.357829	0.536743	0.13	0.93508	0	-8.187	2.861	0.00421935	0.0154709	1.11	0.572984	0	3.86352	8.58544	0.652704	0.937881	0.983999	-8.215	8.385	0.32725	0.490876	4071	1.16	-7.309	3.065	0.0171468	0.0514403	4417	1.07	-0.791	21.147	0.970172	0.970172	2501	1.11	-7.193	12.874	0.576379	0.766857	2278	1.18	-3.138	23.156	0.892254
Macrolides	4-8 years	richness	full model	-4.013	4.675	0.390713	0.53723	0.45	0.799186	0	-2.625	2.788	0.346513	0.442464	1.3	0.521378	0	0.704345	5.98292	0.906285	0.937881	0.983999	-2.37	5.328	0.656461	0.747007	4071	1.09	-3.695	3.079	0.230175	0.345262	4417	1.1	-12.039	16.631	0.469198	0.717059	2501	1.11	-3.792	10.043	0.705804	0.776384	2278	1.27	-8.185	12.027	0.496376
Macrolides	<1 year	richness	full model	-29.411	16.504	0.0747428	0.224229	0	1	0	-27.234	11.184	0.0148908	0.0377996	0.21	0.899783	0	8.00478	20.9418	0.702284	0.937881	0.983999	-29.411	16.504	0.0748205	0.308634	4071	1.12	-29.761	13.588	0.0285617	0.0737001	4417	1.05							-32.399	37.982	0.39375	0.61875	2278	1.17
Sulfamethoxazole-trimethoprim	1-4 years	richness	full model	-8.766	4.807	0.0682029	0.224229	1.94	0.379918	0	5.262	4.429	0.234759	0.336828	0.76	0.683807	0	-5.52582	6.4242	0.389702	0.983999	0.983999	-7.215	5.978	0.227562	0.441737	4071	1.29	3.934	5.472	0.472205	0.577139	4417	1.15	-15.232	8.538	0.0745609	0.215164	2501	1.37	4.661	8.566	0.586411	0.766857	2278	1.28	19.817	25.119	0.430433
Sulfamethoxazole-trimethoprim	4-8 years	richness	full model	0.669	5.297	0.899517	0.941263	0.18	0.914459	0	4.541	3.286	0.166992	0.258019	1.38	0.500764	0	4.99526	6.23291	0.422881	0.983999	0.983999	-0.659	8.368	0.937233	0.937233	4071	1.24	6.551	4.138	0.11344	0.207974	4417	1.16	2.583	7.384	0.726485	0.828234	2501	1.54	-1.837	6.396	0.77392	0.82385	2278	1.27	-4.684	18.206	0.797033
Sulfamethoxazole-trimethoprim	<1 year	richness	full model	-9.541	9.548	0.3177	0.507195	1.66	0.197674	39.7	-5.518	11.253	0.623905	0.643402	0.56	0.455526	0	1.40069	14.9142	0.925176	0.983999	0.983999	-21.941	13.559	0.105688	0.321294	4071	1.09	-10.379	13.003	0.42479	0.539156	4417	1.13	2.66	13.449	0.84324	0.901394	2501	3.04	8.988	22.461	0.689072	0.776384	2278	1.22
Macrolides	1-4 years	inverse simpson	full model	-1.151	1.108	0.299085	0.672393	0.41	0.814901	0	-0.602	0.461	0.191004	0.350174	3.45	0.177923	42.1	-0.0329281	1.38867	0.981082	0.92955	0.986184	-1.59	1.34	0.235637	0.96223	4071	1.16	-0.743	0.503	0.140208	0.330491	4417	1.07	0.143	2.362	0.951609	0.993548	2501	1.11	1.987	1.573	0.206646	0.58928	2278	1.18	-0.993	3.578	0.78145
Macrolides	4-8 years	inverse simpson	full model	-0.623	0.714	0.382759	0.701725	0.87	0.645696	0	-0.421	0.444	0.342948	0.492056	0.64	0.72698	0	-0.353805	0.967722	0.714659	0.92955	0.986184	-0.98	0.852	0.249719	0.96223	4071	1.09	-0.578	0.506	0.253149	0.459423	4417	1.1	0.922	1.857	0.619568	0.774528	2501	1.11	-0.269	1.227	0.826375	0.911792	2278	1.27	-0.471	1.851	0.799034
Macrolides	<1 year	inverse simpson	full model	-1.55	2.638	0.55684	0.798945	0	1	0	-1.948	1.773	0.271761	0.427434	0.35	0.840589	0	1.96297	3.38728	0.562245	0.92955	0.986184	-1.55	2.638	0.556874	0.96223	4071	1.12	-2.348	2.232	0.292781	0.483089	4417	1.05							0.577	4.642	0.90104	0.959172	2278	1.17
Nitrofurantoin	1-4 years	inverse simpson	full model	0.111	1.373	0.935635	0.935635	0.79	0.373273	0	-0.568	0.343	0.0974363	0.229671	4.83	0.0895586	58.6	1.34022	1.36286	0.325417	0.986184	0.986184	-1.031	1.879	0.58317	0.96223	4071	1.21	-0.305	0.466	0.512636	0.738966	4417	1.2	1.419	2.011	0.480419	0.774528	2501	1.27	-1.396	0.567	0.0138632	0.152495	2278	1.56
Nitrofurantoin	4-8 years	inverse simpson	full model	0.327	1.29	0.799574	0.935635	0.02	0.893206	0	0.247	0.334	0.459602	0.583341	1	0.607747	0	-0.236052	1.23412	0.848313	0.986184	0.986184	0.51	1.875	0.785572	0.992622	4071	1.23	0.211	0.476	0.657313	0.747976	4417	1.27	0.163	1.776	0.926736	0.993548	2501	1.58	0.459	0.502	0.360738	0.676206	2278	1.62
Nitrofurantoin	<1 year	inverse simpson	full model	-0.246	2.194	0.910563	0.935635	0.77	0.378924	0	1.735	0.728	0.0170787	0.0805139	4.65	0.0978189	57	-2.23946	2.30951	0.332212	0.986184	0.986184	1.905	3.286	0.562016	0.96223	4071	1.08	1.66	1.044	0.112036	0.287763	4417	1.14	-1.979	2.948	0.502151	0.774528	2501	1.09	2.767	1.108	0.0125931	0.152495	2278	1.22
Tetracyclines	1-4 years	inverse simpson	full model	-0.53	0.368	0.1498	0.549267	4.35	0.113708	54	-0.468	0.269	0.0813346	0.206465	0.25	0.882416	0	0.112743	0.449824	0.802094	0.886441	0.986184	-0.074	0.478	0.877549	0.995444	4071	1.28	-0.592	0.365	0.105122	0.287763	4417	1.28	-1.665	0.661	0.0118792	0.184127	2501	1.17	-0.315	0.546	0.563799	0.808929	2278	1.3	0.285	1.161	0.806393
Tetracyclines	4-8 years	inverse simpson	full model	-0.287	0.244	0.238742	0.65654	0.05	0.974519	0	-0.255	0.191	0.180583	0.350174	0.62	0.733403	0	0.0973223	0.305581	0.750118	0.886441	0.986184	-0.234	0.35	0.503186	0.96223	4071	1.25	-0.148	0.235	0.527654	0.738966	4417	1.25	-0.35	0.373	0.347941	0.615998	2501	1.16	-0.485	0.385	0.207512	0.58928	2278	1.31	-0.271	0.816	0.7402
Tetracyclines	<1 year	inverse simpson	full model	-0.742	0.725	0.305633	0.672393	1.4	0.49729	0	-0.548	0.655	0.402281	0.531011	1.27	0.529117	0	0.209529	0.962602	0.827686	0.886441	0.986184	-0.229	0.942	0.808357	0.992622	4071	1.14	-0.428	0.903	0.635446	0.747976	4417	1.13	-1.964	1.275	0.123706	0.4764	2501	1.1	-1.336	1.118	0.232141	0.58928	2278	1.18	0.316	2.477	0.898391
[truncated: 9 more columns]

## Sheet: Suppl. Table 3
Supplementary Table 3. Association between antibiotic use and gut microbiome species diversity after stratifying participants by age group. For each cohort, we used regression models with the number of prescriptions for each antibiotic class in <1 year, 1-4 years, and 4-8 years before the fecal sampling as main exposures. Results from the cohorts were meta-analyzed using fixed-effects models?. Mu…
				Meta-analysis																			SCAPIS												SIMLPLER						MOS
				age ≤ 55 years							age > 55 years							Interaction term			linear hypothesis test		age ≤ 55 years						age > 55 years						age > 55 years						age ≤ 55 years						age > 55 years
antibiotic	period	outcome	model	beta	s.e.	p-value	q-value	Cochran's Q	Cochran's Q p-value	I2(%)	beta	s.e.	p-value	q-value	Cochran's Q	Cochran's Q p-value	I2(%)	beta	s.e.	p-value	p-valu	q-value	beta	s.e.	p-value	q-value	N	GVIF	beta	s.e.	p-value	q-value	N	GVIF	beta	s.e.	p-value	q-value	N	GVIF	beta	s.e.	p-value	q-value	N	GVIF	beta	s.e.	p-value
Fluoroquinolones	1-4 years	shannon	full model	-0.052	0.019	0.00767447	0.0633144	0.01	0.934558	0	-0.018	0.008	0.0216929	0.0596554	2.37	0.305089	15.8	0.00314782	0.00134343	0.0191234	0.035795	0.131248	-0.051	0.023	0.0254375	0.167317	2865	1.19	-0.01	0.01	0.294893	0.423107	5623	1.21	-0.033	0.013	0.0120598	0.0795949	4779	1.74	-0.054	0.037	0.146082	0.754755	1394	1.07	0.047	0.095	0.624557
Fluoroquinolones	4-8 years	shannon	full model	-0.032	0.018	0.0683605	0.281987	0.01	0.937471	0	-0.02	0.009	0.0216687	0.0596554	1.05	0.592424	0	-0.000922404	0.00144844	0.524239	0.035795	0.131248	-0.033	0.021	0.120007	0.325744	2865	1.16	-0.013	0.011	0.220445	0.381234	5623	1.12	-0.031	0.015	0.0344756	0.100954	4779	1.33	-0.03	0.032	0.340461	0.879523	1394	2.91	-0.036	0.062	0.558179
Fluoroquinolones	<1 year	shannon	full model	-0.053	0.04	0.183252	0.361749	0.11	0.735549	0	-0.074	0.02	0.000197537	0.00130375	0.39	0.823661	0	0.00129505	0.0031661	0.682513	0.035795	0.131248	-0.05	0.041	0.228135	0.418248	2865	1.16	-0.083	0.029	0.00456527	0.0301308	5623	1.09	-0.063	0.029	0.0283208	0.100954	4779	1.15	-0.106	0.161	0.511115	0.895399	1394	1.13	-0.111	0.094	0.241219
Penicillins extended spectrum	1-4 years	shannon	full model	-0.01	0.014	0.500152	0.611297	0.09	0.762698	0	0.007	0.008	0.396218	0.450869	0.13	0.93885	0	0.0029237	0.00114646	0.010766	0.0205131	0.131248	-0.006	0.018	0.722004	0.821591	2865	1.38	0.007	0.01	0.467321	0.593138	5623	1.42	0.006	0.012	0.620967	0.75896	4779	1.65	-0.015	0.024	0.517463	0.895399	1394	2.72	-0.024	0.089	0.78717
Penicillins extended spectrum	4-8 years	shannon	full model	0.006	0.013	0.615659	0.725598	0.02	0.886461	0	-0.007	0.006	0.297163	0.4086	1.49	0.474063	0	-0.00171599	0.000784359	0.0286873	0.0205131	0.131248	0.005	0.016	0.753294	0.828623	2865	1.48	-0.012	0.008	0.159621	0.376248	5623	1.36	-0.001	0.01	0.9292	0.957023	4779	1.98	0.009	0.021	0.677001	0.895399	1394	2.62	0.039	0.05	0.441827
Penicillins extended spectrum	<1 year	shannon	full model	0.025	0.031	0.422229	0.603031	0.63	0.426832	0	-0.014	0.016	0.382347	0.450624	2.32	0.313047	13.9	-0.00469197	0.0024061	0.0511729	0.0205131	0.131248	0.009	0.037	0.814129	0.866653	2865	1.22	0.004	0.02	0.829794	0.895408	5623	1.23	-0.045	0.027	0.0973512	0.188976	4779	1.29	0.063	0.057	0.269516	0.879523	1394	2.01	-0.063	0.117	0.590584
Tetracyclines	1-4 years	shannon	full model	-0.016	0.011	0.136448	0.321628	0.18	0.667778	0	-0.019	0.008	0.0207201	0.0596554	1.81	0.405069	0	0.000681267	0.000910185	0.454163	0.0339518	0.131248	-0.021	0.015	0.167808	0.325744	2865	1.33	-0.015	0.01	0.113558	0.340674	5623	1.26	-0.035	0.017	0.0353895	0.100954	4779	1.21	-0.011	0.016	0.480359	0.895399	1394	1.2	0.024	0.052	0.636523
Tetracyclines	4-8 years	shannon	full model	-0.006	0.009	0.463138	0.611297	1.64	0.200083	39.1	-0.013	0.005	0.0208739	0.0596554	1.2	0.550123	0	-1.55376e-05	0.000738196	0.983207	0.0339518	0.131248	0.001	0.01	0.939985	0.939985	2865	1.29	-0.011	0.006	0.0757034	0.277579	5623	1.23	-0.019	0.011	0.0821874	0.180812	4779	1.19	-0.024	0.016	0.140567	0.754755	1394	1.15	0.023	0.039	0.552367
Tetracyclines	<1 year	shannon	full model	-0.007	0.03	0.807091	0.859161	0.38	0.53578	0	-0.043	0.017	0.0145064	0.0596554	2.43	0.297153	17.6	-0.00141984	0.00215821	0.510617	0.0339518	0.131248	-0.021	0.037	0.566828	0.719436	2865	1.2	-0.028	0.021	0.171976	0.378347	5623	1.09	-0.068	0.034	0.0439344	0.111526	4779	1.11	0.016	0.048	0.734643	0.895399	1394	1.14	-0.17	0.108	0.116958
Sulfamethoxazole-trimethoprim	1-4 years	shannon	full model	0.048	0.036	0.186355	0.361749	0.67	0.414448	0	-0.023	0.016	0.159265	0.262787	3.76	0.15264	46.8	-0.000463946	0.00318219	0.884084	0.0529695	0.145666	0.031	0.042	0.463343	0.637096	2865	1.2	-0.008	0.02	0.692286	0.787774	5623	1.17	-0.058	0.028	0.0367107	0.100954	4779	1.24	0.099	0.072	0.171223	0.758275	1394	1.22	0.16	0.145	0.270923
Sulfamethoxazole-trimethoprim	4-8 years	shannon	full model	0.008	0.032	0.792134	0.859161	1.5	0.220875	33.3	0.033	0.014	0.0197853	0.0596554	0.94	0.624913	0	0.000692716	0.00302581	0.818919	0.0529695	0.145666	0.045	0.044	0.303217	0.462357	2865	1.14	0.022	0.018	0.23096	0.381234	5623	1.17	0.047	0.022	0.036663	0.100954	4779	1.29	-0.033	0.046	0.476249	0.895399	1394	1.35	0.084	0.111	0.452094
Sulfamethoxazole-trimethoprim	<1 year	shannon	full model	-0.204	0.116	0.0804198	0.292486	0	1	0	0.011	0.033	0.73909	0.762187	1.6	0.206022	37.5	0.00603924	0.00738319	0.413373	0.0529695	0.145666	-0.204	0.116	0.0805334	0.24686	2865	1.13	-0.029	0.046	0.529448	0.647103	5623	1.1	0.055	0.048	0.251626	0.361028	4779	2.01
Fluoroquinolones	1-4 years	richness	full model	-14.233	4.146	0.000597253	0.00985467	0.35	0.551564	0	-4.598	1.727	0.00776756	0.028481	1.32	0.515668	0	0.57095	0.28715	0.0467752	0.0266752	0.24038	-12.692	4.887	0.00945789	0.0780276	2865	1.19	-3.087	2.213	0.163022	0.316455	5623	1.21	-7.091	2.789	0.0110408	0.0607246	4779	1.74	-18.188	7.83	0.0203484	0.1577	1394	1.07	0.412	20.548	0.984036
Fluoroquinolones	4-8 years	richness	full model	-7.585	3.758	0.0435373	0.179591	1.17	0.278915	14.7	-4.709	1.858	0.0112544	0.0371396	0.11	0.94684	0	-0.127716	0.30964	0.679998	0.0266752	0.24038	-10.401	4.57	0.0229265	0.126096	2865	1.16	-4.262	2.37	0.0722104	0.17021	5623	1.12	-5.511	3.07	0.0727112	0.199956	4779	1.33	-1.706	6.602	0.796097	0.975247	1394	2.92	-3.734	13.332	0.779674
Fluoroquinolones	<1 year	richness	full model	-22.522	8.582	0.00868227	0.0409307	0.12	0.734503	0	-19.838	4.306	4.09203e-06	4.50123e-05	0.51	0.773323	0	0.609773	0.675671	0.366807	0.0266752	0.24038	-23.288	8.874	0.00873271	0.0780276	2865	1.16	-16.897	6.464	0.00897228	0.059217	5623	1.09	-22.83	6.023	0.000152165	0.00167382	4779	1.15	-11.457	33.736	0.734207	0.975247	1394	1.13	-14.847	20.34	0.466105
Nitrofurantoin	1-4 years	richness	full model	-7.334	4.25	0.0844521	0.271209	1.56	0.211617	35.9	-1.164	2.621	0.656895	0.747946	3.82	0.148396	47.6	0.4088	0.368506	0.267281	0.0592136	0.24038	-11.093	5.208	0.0332619	0.140647	2865	1.24	2.313	3.292	0.482332	0.612191	5623	1.21	-8.087	4.452	0.0693667	0.199956	4779	1.49	0.165	7.355	0.982152	0.985821	1394	3.12	8.759	18.677	0.639526
Nitrofurantoin	4-8 years	richness	full model	-7.081	4.656	0.128291	0.291648	0.46	0.496971	0	3.172	2.51	0.206393	0.358473	0.19	0.907445	0	-0.298349	0.326377	0.360652	0.0592136	0.24038	-9.035	5.473	0.0988866	0.238486	2865	1.43	2.715	3.352	0.417931	0.551669	5623	1.26	4.017	3.847	0.296539	0.456165	4779	1.49	-1.964	8.855	0.824547	0.975247	1394	1.74	-4.594	21.749	0.832878
Nitrofurantoin	<1 year	richness	full model	14.107	8.748	0.10684	0.271209	8.48	0.00359682	88.2	9.568	5.676	0.0918911	0.178377	0.37	0.54358	0	-1.54647	0.846289	0.0676468	0.0592136	0.24038	30.217	10.351	0.00353849	0.0583851	2865	1.14	6.515	7.582	0.390222	0.536555	5623	1.13	13.462	8.563	0.115996	0.273419	4779	1.17	-26.163	16.366	0.110147	0.310415	1394	1.23
Penicillin V	1-4 years	richness	full model	-3.01	2.208	0.172819	0.316835	0.18	0.668507	0	-2.939	1.479	0.0468099	0.102982	2.55	0.279249	21.6	-0.0102124	0.187194	0.956493	0.0655582	0.24038	-3.82	2.908	0.189031	0.330824	2865	1.15	-4.53	1.828	0.0132238	0.0727311	5623	1.13	-0.298	2.591	0.908353	0.936739	4779	1.08	-1.907	3.394	0.574333	0.93707	1394	1.15	6.196	10.513	0.556176
Penicillin V	4-8 years	richness	full model	-1.548	1.47	0.292262	0.428719	1.03	0.311297	2.5	-0.046	1.185	0.968933	0.968933	1.09	0.580106	0	-0.0255437	0.133104	0.847814	0.0655582	0.24038	-2.553	1.774	0.150164	0.298186	2865	1.14	-0.882	1.508	0.558536	0.682656	5623	1.13	1.61	2	0.421014	0.578894	4779	1.1	0.658	2.629	0.802499	0.975247	1394	1.1	-2.137	6.734	0.75124
Penicillin V	<1 year	richness	full model	-1.802	4.616	0.696234	0.799726	0.51	0.473238	0	-9.581	2.874	0.00085655	0.00565323	4.77	0.0919478	58.1	0.0655154	0.378442	0.862558	0.0655582	0.24038	0.821	5.889	0.889183	0.91697	2865	1.09	-5.703	3.448	0.0981866	0.20251	5623	1.07	-19.764	5.476	0.000310181	0.002559	4779	1.06	-5.981	7.434	0.421188	0.768049	1394	1.11	-5.873	16.671	0.724945
Flucloxacillin	1-4 years	richness	full model	-4.652	3.282	0.156369	0.30354	2.88	0.0894415	65.3	-4.064	1.977	0.0398033	0.0998396	7.48	0.0237028	73.3	-0.491006	0.264582	0.0634851	0.120564	0.330941	-7.555	3.7	0.0412994	0.145781	2865	1.13	-5.757	2.568	0.0250012	0.0916712	5623	1.1	-0.044	3.158	0.988803	0.988803	4779	1.22	6.055	7.108	0.394431	0.768049	1394	1.09	-41.185	15.931	0.0103215
Flucloxacillin	4-8 years	richness	full model	-3.146	2.712	0.245947	0.405812	3.61	0.0574793	72.3	-2.378	1.819	0.191017	0.350197	5.46	0.065252	63.4	0.142107	0.223139	0.52422	0.120564	0.330941	-6.373	3.2	0.0465037	0.145781	2865	1.1	-5.726	2.465	0.0202117	0.0916712	5623	1.09	0.932	2.756	0.735203	0.836611	4779	2.07	5.077	5.108	0.32043	0.768049	1394	1.06	16.465	12.788	0.199142
Flucloxacillin	<1 year	richness	full model	-25.002	7.968	0.00170203	0.0187223	2.05	0.152014	51.3	-18.699	4.771	8.87344e-05	0.000732059	1.2	0.549214	0	-0.628051	0.650674	0.334429	0.120564	0.330941	-19.051	8.986	0.0340962	0.140647	2865	1.12	-14.021	6.446	0.0296582	0.097872	5623	1.09	-24.79	7.459	0.000895475	0.00591013	4779	1.57	-46.892	17.234	0.00659906	0.102286	1394	1.23	-20.343	22.991	0.37713
Penicillins extended spectrum	1-4 years	richness	full model	-5.123	3.072	0.0954222	0.271209	2.16	0.141386	53.8	1.01	1.692	0.55066	0.698915	0.61	0.736998	0	0.286078	0.244191	0.241384	0.150428	0.330941	-1.615	3.889	0.678039	0.745843	2865	1.38	0.829	2.257	0.713384	0.811782	5623	1.42	1.504	2.578	0.559544	0.673865	4779	1.65	-10.942	5.01	0.0291226	0.18056	1394	2.73	-13.512	19.283	0.484149
Penicillins extended spectrum	4-8 years	richness	full model	0.867	2.736	0.751258	0.799726	0.27	0.601695	0	-1.713	1.401	0.221533	0.36553	1.35	0.509926	0	-0.430091	0.166445	0.00976667	0.150428	0.330941	1.976	3.464	0.568391	0.64679	2865	1.48	-1.724	1.857	0.353408	0.525954	5623	1.36	-2.197	2.178	0.313194	0.456165	4779	1.98	-0.972	4.46	0.827575	0.975247	1394	2.62	10.641	10.845	0.327488
Penicillins extended spectrum	<1 year	richness	full model	-5.133	6.644	0.439748	0.558141	0.08	0.775383	0	-1.311	3.434	0.702616	0.747946	1.18	0.554747	0	-0.254449	0.513587	0.620293	0.150428	0.330941	-6.411	8.012	0.423689	0.517843	2865	1.22	1.658	4.39	0.705651	0.811782	5623	1.23	-5.982	5.646	0.289497	0.456165	4779	1.29	-2.32	11.887	0.84526	0.975247	1394	2.01	-6.169	25.321	0.807717
Cephalosporins	1-4 years	richness	full model	-2.348	6.782	0.729181	0.799726	2.76	0.0963647	63.8	-1.884	4.599	0.682079	0.747946	0.15	0.696493	0	0.768594	0.632463	0.224275	0.232823	0.371008	-13.866	9.694	0.152742	0.298186	2865	1.34	-0.081	6.519	0.990053	0.990053	5623	1.1	-3.669	6.488	0.571764	0.673865	4779	1.27	8.693	9.491	0.35993	0.768049	1394	1.16
Cephalosporins	4-8 years	richness	full model	1.645	4.929	0.738516	0.799726	4.56	0.0327941	78.1	2.634	3.706	0.477325	0.630069	2.17	0.337854	7.8	-0.685787	0.404435	0.0899486	0.232823	0.371008	-5.859	6.054	0.333243	0.458209	2865	1.19	1.192	4.833	0.805247	0.86675	5623	1.1	8.92	6.518	0.171225	0.376696	4779	1.33	16.396	8.488	0.0536174	0.237448	1394	1.27	-10.715	12.441	0.389967
Cephalosporins	<1 year	richness	full model	-0.95	15.926	0.952456	0.952456	2.13	0.144905	52.9	-23.65	11.318	0.0366571	0.0998396	0.26	0.608349	0	-0.476434	1.23755	0.70025	0.232823	0.371008	-30.834	25.959	0.235026	0.387792	2865	1.41	-18.989	14.52	0.190988	0.350145	5623	1.05	-30.867	18.068	0.0876395	0.22247	4779	1.09	17.086	20.167	0.397014	0.768049	1394	1.82
Tetracyclines	1-4 years	richness	full model	-6.18	2.329	0.00796901	0.0409307	0.01	0.928553	0	-5.209	1.815	0.00410591	0.0169369	1	0.605658	0	0.0237299	0.193171	0.90223	0.236096	0.371008	-6.381	3.234	0.0485938	0.145781	2865	1.33	-5.88	2.153	0.00632305	0.0526789	5623	1.26	-4.436	3.543	0.210573	0.40876	4779	1.21	-5.963	3.357	0.0758968	0.261422	1394	1.2	5.093	11.122	0.647407
Tetracyclines	4-8 years	richness	full model	-1.964	1.852	0.288952	0.428719	3.07	0.0797412	67.4	-2.427	1.195	0.0423562	0.0998396	0.42	0.81257	0	0.024248	0.157587	0.877712	0.236096	0.371008	0.178	2.219	0.936077	0.936077	2865	1.29	-2.49	1.428	0.0813635	0.179	5623	1.23	-2.651	2.26	0.240887	0.418382	4779	1.19	-6.88	3.362	0.0409079	0.211357	1394	1.15	2.958	8.479	0.727518
Tetracyclines	<1 year	richness	full model	-9.298	6.288	0.139238	0.291648	0.06	0.804842	0	-12.453	3.814	0.00109336	0.0060135	3.34	0.188326	40.1	-0.342463	0.457788	0.45441	0.236096	0.371008	-10.539	8.048	0.190474	0.330824	2865	1.2	-10.479	4.614	0.0231845	0.0916712	5623	1.09	-13.29	7.08	0.0605685	0.199956	4779	1.11	-7.353	10.076	0.46565	0.801953	1394	1.14	-53.792	23.321	0.0219146
Clindamycin	1-4 years	shannon	full model	-0.058	0.027	0.0286564	0.135095	0.06	0.808705	0	-0.073	0.014	3.58803e-07	5.92024e-06	0.57	0.750721	0	-0.00086798	0.00196286	0.658343	0.194051	0.377189	-0.063	0.032	0.0505991	0.238539	2865	1.17	-0.069	0.016	2.36705e-05	0.000390563	5623	1.15	-0.08	0.033	0.0150784	0.082931	4779	1.21	-0.049	0.048	0.31227	0.879523	1394	1.11	-0.127	0.078	0.103773
Clindamycin	4-8 years	shannon	full model	-0.022	0.021	0.306931	0.485297	0.13	0.719636	0	-0.025	0.012	0.0383095	0.0972472	1.15	0.562625	0	-0.0023068	0.00177436	0.193573	0.194051	0.377189	-0.028	0.027	0.308238	0.462357	2865	1.2	-0.017	0.014	0.230554	0.381234	5623	1.15	-0.046	0.024	0.0529126	0.124723	4779	1.22	-0.012	0.033	0.714305	0.895399	1394	1.07	-0.05	0.099	0.61394
Clindamycin	<1 year	shannon	full model	-0.206	0.048	1.77812e-05	0.000586778	0.01	0.931937	0	-0.215	0.029	1.05803e-13	3.49151e-12	4.35	0.113795	54	0.00532784	0.00428093	0.213297	0.194051	0.377189	-0.203	0.063	0.00126309	0.0208409	2865	1.11	-0.225	0.034	2.53143e-11	8.35372e-10	5623	1.1	-0.227	0.06	0.000165694	0.00546789	4779	1.22	-0.211	0.075	0.00474182	0.146996	1394	1.21	0.147	0.176	0.403938
Nitrofurantoin	1-4 years	shannon	full model	-0.014	0.02	0.484122	0.611297	0.76	0.383419	0	-0.017	0.012	0.152932	0.262787	4.66	0.0974766	57	0.000357695	0.00172812	0.836022	0.20574	0.377189	-0.026	0.024	0.284392	0.462357	2865	1.24	0	0.015	0.975532	0.975532	5623	1.21	-0.055	0.021	0.00973014	0.0795949	4779	1.49	0.011	0.035	0.748502	0.895399	1394	3.12	0.008	0.087	0.925125
Nitrofurantoin	4-8 years	shannon	full model	-0.035	0.022	0.113566	0.316897	0.55	0.458341	0	0.022	0.012	0.0611622	0.126147	0.8	0.669674	0	0.000410465	0.00153547	0.789221	0.20574	0.377189	-0.044	0.025	0.0822868	0.24686	2865	1.43	0.023	0.015	0.134388	0.369567	5623	1.26	0.023	0.018	0.204419	0.32123	4779	1.49	-0.008	0.042	0.857121	0.895399	1394	1.74	-0.068	0.101	0.500699
Nitrofurantoin	<1 year	shannon	full model	0.001	0.041	0.972802	0.972802	6.83	0.00896338	85.4	0.062	0.026	0.0175728	0.0596554	0.94	0.331421	0	-0.00328178	0.0039669	0.408071	0.20574	0.377189	0.067	0.048	0.161879	0.325744	2865	1.14	0.041	0.034	0.231051	0.381234	5623	1.13	0.092	0.041	0.0233345	0.100954	4779	1.17	-0.173	0.078	0.027445	0.354137	1394	1.23
Penicillin V	1-4 years	shannon	full model	-0.011	0.01	0.308825	0.485297	0.03	0.866611	0	-0.006	0.007	0.380871	0.450624	0.75	0.68629	0	0.00122463	0.000879427	0.163761	0.265351	0.416981	-0.009	0.014	0.500456	0.660602	2865	1.15	-0.009	0.008	0.264634	0.396951	5623	1.13	-0.001	0.012	0.957023	0.957023	4779	1.08	-0.013	0.016	0.434999	0.895399	1394	1.15	0.026	0.049	0.601609
Penicillin V	4-8 years	shannon	full model	-0.011	0.007	0.123794	0.316897	2.57	0.109238	61	-0.004	0.005	0.513895	0.547049	2.23	0.328297	10.2	-3.16807e-05	0.000624184	0.95952	0.265351	0.416981	-0.018	0.008	0.0304213	0.167317	2865	1.14	-0.01	0.007	0.158701	0.376248	5623	1.13	0.007	0.01	0.473136	0.600519	4779	1.1	0.006	0.013	0.621706	0.895399	1394	1.1	0.012	0.031	0.696999
Penicillin V	<1 year	shannon	full model	0.003	0.022	0.906293	0.934615	0.24	0.626821	0	-0.015	0.013	0.242344	0.359111	1.44	0.487766	0	-0.000734196	0.00177817	0.679685	0.265351	0.416981	0.011	0.027	0.69646	0.820827	2865	1.09	-0.007	0.016	0.65947	0.777232	5623	1.07	-0.042	0.026	0.106996	0.196159	4779	1.06	-0.011	0.036	0.754245	0.895399	1394	1.11	0.008	0.077	0.922463
Amoxicillin-clavulanic acid	1-4 years	richness	full model	14.073	10.733	0.189792	0.329639	0.33	0.56562	0	-6.619	7.622	0.385158	0.552618	0.77	0.379212	0	-1.67776	1.63579	0.305052	0.393109	0.438028	16.227	11.369	0.153611	0.298186	2865	1.31	-2.099	9.193	0.819385	0.86675	5623	1.08	-16.558	13.632	0.224576	0.411723	4779	1.1	-3.585	32.557	0.912328	0.975247	1394	1.05
Amoxicillin-clavulanic acid	4-8 years	richness	full model	-5.087	7.68	0.507773	0.620611	0.02	0.899743	0	-1.231	6.107	0.840228	0.866485	4.33	0.0374647	76.9	1.46019	1.10055	0.184582	0.393109	0.438028	-5.471	8.265	0.50802	0.598738	2865	1.08	7.97	7.54	0.290579	0.456624	5623	1.11	-18.781	10.414	0.0713736	0.199956	4779	1.06	-2.652	20.795	0.898531	0.975247	1394	1.07
Amoxicillin-clavulanic acid	<1 year	richness	full model	-38.14	23.26	0.10106	0.271209	0	1	0	-5.134	13.118	0.695515	0.747946	9.44	0.00212319	89.4	-1.47436	3.20976	0.645992	0.393109	0.438028	-38.14	23.26	0.101176	0.238486	2865	1.21	-32.21	15.803	0.0415769	0.105541	5623	1.07	54.859	23.523	0.0197379	0.0930502	4779	1.91
Clindamycin	1-4 years	richness	full model	-16.001	5.684	0.00487281	0.0321606	1.05	0.306392	4.4	-17.274	3.169	5.00087e-08	8.25143e-07	4.82	0.0898112	58.5	-0.140932	0.417632	0.735774	0.398207	0.438028	-12.027	6.885	0.0807783	0.22214	2865	1.17	-13.61	3.646	0.000191319	0.00315676	5623	1.15	-30.797	6.935	9.18475e-06	0.000151548	4779	1.21	-24.504	10.071	0.015097	0.156002	1394	1.11	-15.718	16.711	0.347849
Clindamycin	4-8 years	richness	full model	-6.591	4.482	0.141405	0.291648	0	0.979777	0	-5.191	2.649	0.0500324	0.103192	1.01	0.604867	0	-0.344565	0.378226	0.362295	0.398207	0.438028	-6.496	5.84	0.266128	0.399192	2865	1.2	-6.455	3.163	0.0413238	0.105541	5623	1.15	-1.45	4.975	0.770636	0.8477	4779	1.22	-6.727	6.99	0.33605	0.768049	1394	1.07	-16.518	21.392	0.440776
Clindamycin	<1 year	richness	full model	-50.194	10.222	9.07778e-07	2.99567e-05	0.03	0.871347	0	-45.82	6.342	5.01415e-13	1.65467e-11	4.23	0.120513	52.7	1.42086	0.91405	0.120073	0.398207	0.438028	-51.626	13.514	0.000136362	0.00449995	2865	1.11	-44.245	7.472	3.38599e-09	1.11738e-07	5623	1.1	-57.916	12.638	4.70988e-06	0.000151548	4779	1.22	-48.28	15.626	0.00204542	0.0634081	1394	1.21	23.021	38.06	0.545843
Sulfamethoxazole-trimethoprim	1-4 years	richness	full model	7.322	7.714	0.342586	0.452213	0.01	0.903137	0	-2.734	3.52	0.437308	0.601298	3.84	0.146395	48	0.0788645	0.683888	0.908193	0.335864	0.438028	7.881	8.979	0.380204	0.50187	2865	1.2	-0.895	4.449	0.840485	0.86675	5623	1.17	-7.796	5.855	0.183075	0.377593	4779	1.24	5.745	15.075	0.70318	0.975247	1394	1.22	50.644	31.212	0.10597
Sulfamethoxazole-trimethoprim	4-8 years	richness	full model	11.471	6.748	0.089155	0.271209	0.36	0.550944	0	3.073	3.049	0.313501	0.470251	0.39	0.823029	0	-0.403524	0.651041	0.53538	0.335864	0.438028	7.593	9.372	0.417869	0.517843	2865	1.14	4.761	4.077	0.242941	0.400853	5623	1.17	0.908	4.681	0.846189	0.900782	4779	1.29	15.648	9.726	0.107872	0.310415	1394	1.35	1.52	23.964	0.949466
Sulfamethoxazole-trimethoprim	<1 year	richness	full model	-26.025	25.048	0.298804	0.428719	0	1	0	3.697	7.142	0.604715	0.739097	5.22	0.0222819	80.9	-0.245594	1.58628	0.876961	0.335864	0.438028	-26.025	25.048	0.298897	0.428853	2865	1.13	-12.694	10.121	0.209825	0.364433	5623	1.1	19.952	10.079	0.0478151	0.197237	4779	2.01
Cephalosporins	1-4 years	shannon	full model	-0.054	0.032	0.088632	0.292486	0.06	0.803147	0	-0.02	0.021	0.355282	0.450624	0.24	0.624317	0	0.00449837	0.00297592	0.130638	0.428614	0.589344	-0.062	0.045	0.166641	0.325744	2865	1.34	-0.03	0.029	0.313717	0.43136	5623	1.1	-0.009	0.031	0.778403	0.885769	4779	1.27	-0.046	0.045	0.306342	0.879523	1394	1.16
Cephalosporins	4-8 years	shannon	full model	-0.022	0.023	0.336786	0.505179	3.55	0.0596504	71.8	0.012	0.017	0.48212	0.530332	1.26	0.533019	0	-0.00158943	0.00190651	0.404457	0.428614	0.589344	-0.052	0.028	0.0625481	0.245619	2865	1.19	0.004	0.022	0.842094	0.895408	5623	1.1	0.038	0.031	0.217555	0.326332	4779	1.33	0.041	0.041	0.317899	0.879523	1394	1.27	-0.025	0.058	0.661707
Cephalosporins	<1 year	shannon	full model	-0.02	0.075	0.79047	0.859161	0.01	0.923769	0	-0.093	0.052	0.0735877	0.134911	0.23	0.629186	0	0.00271898	0.00585576	0.642414	0.428614	0.589344	-0.011	0.121	0.927545	0.939985	2865	1.41	-0.074	0.065	0.257341	0.396951	5623	1.05	-0.126	0.086	0.142544	0.247577	4779	1.09	-0.026	0.096	0.789234	0.895399	1394	1.82
Tetracyclines	1-4 years	inverse simpson	full model	-0.42	0.372	0.258456	0.501708	0.29	0.592285	0	-0.47	0.263	0.0736817	0.174162	0.99	0.610524	0	0.0247591	0.0300039	0.409259	0.0560656	0.616722	-0.618	0.525	0.238763	0.463482	2865	1.33	-0.284	0.348	0.415029	0.595477	5623	1.26	-0.77	0.412	0.0614329	0.184299	4779	1.21	-0.22	0.526	0.675506	0.951849	1394	1.2	0.262	1.789	0.883613
Tetracyclines	4-8 years	inverse simpson	full model	-0.005	0.298	0.986724	0.986724	0.45	0.504103	0	-0.371	0.172	0.0310679	0.0950017	1.02	0.601112	0	-0.00852809	0.0240985	0.723425	0.0560656	0.616722	0.13	0.36	0.717328	0.789061	2865	1.29	-0.385	0.231	0.0956234	0.338536	5623	1.23	-0.404	0.263	0.124479	0.293415	4779	1.19	-0.297	0.529	0.574439	0.950532	1394	1.15	0.989	1.361	0.468047
Tetracyclines	<1 year	inverse simpson	full model	0.477	1.009	0.636464	0.750118	0.74	0.389493	0	-0.977	0.547	0.0738868	0.174162	1.7	0.428038	0	0.017483	0.0700459	0.802902	0.0560656	0.616722	-0.237	1.306	0.856034	0.856034	2865	1.2	-0.317	0.746	0.671041	0.799599	5623	1.09	-1.751	0.823	0.0334421	0.183931	4779	1.11	1.533	1.588	0.334783	0.831065	1394	1.14	-1.616	3.753	0.667119
Fluoroquinolones	1-4 years	inverse simpson	full model	-1.289	0.667	0.0532046	0.292625	0	0.945332	0	-0.548	0.24	0.0222175	0.081464	1.53	0.466431	0	0.0714137	0.0410016	0.0815558	0.281129	0.618484	-1.319	0.793	0.0964459	0.454674	2865	1.19	-0.345	0.358	0.335112	0.541504	5623	1.21	-0.744	0.324	0.0218215	0.170526	4779	1.74	-1.218	1.233	0.323147	0.831065	1394	1.07	2.474	3.303	0.454494
Fluoroquinolones	4-8 years	inverse simpson	full model	-0.978	0.603	0.104914	0.387558	0.01	0.910283	0	-0.62	0.259	0.0166887	0.0786752	0.19	0.907157	0	-0.0416987	0.0440969	0.344344	0.281129	0.618484	-1.026	0.742	0.166511	0.457906	2865	1.16	-0.496	0.383	0.19534	0.450926	5623	1.12	-0.724	0.357	0.0425347	0.184299	4779	1.33	-0.883	1.035	0.394076	0.831065	1394	2.87	-0.773	2.142	0.718418
Fluoroquinolones	<1 year	inverse simpson	full model	-1.34	1.39	0.334956	0.512018	0.66	0.417433	0	-1.337	0.573	0.0195351	0.0805822	2.01	0.366456	0.4	0.0102819	0.0936485	0.912574	0.281129	0.618484	-1.034	1.44	0.472659	0.708988	2865	1.16	-2.127	1.045	0.0417928	0.22211	5623	1.09	-0.838	0.7	0.231417	0.444414	4779	1.15	-5.494	5.309	0.300849	0.831065	1394	1.13	-4.487	3.27	0.171285
Penicillin V	1-4 years	inverse simpson	full model	-0.336	0.353	0.341345	0.512018	0.62	0.432687	0	-0.015	0.209	0.944548	0.944548	1.01	0.604177	0	0.0600569	0.0286937	0.0363459	0.272252	0.618484	-0.091	0.472	0.847532	0.856034	2865	1.15	-0.102	0.295	0.731027	0.831858	5623	1.13	0.025	0.301	0.934111	0.974401	4779	1.08	-0.649	0.533	0.223368	0.831065	1394	1.15	1.593	1.691	0.347058
Penicillin V	4-8 years	inverse simpson	full model	-0.228	0.236	0.335353	0.512018	1.8	0.179803	44.4	-0.173	0.166	0.299215	0.493705	1.83	0.401325	0	-0.00886464	0.0203189	0.662637	0.272252	0.618484	-0.448	0.288	0.119519	0.457906	2865	1.14	-0.406	0.244	0.0957111	0.338536	5623	1.13	0.015	0.233	0.950124	0.974401	4779	1.1	0.227	0.413	0.582584	0.950532	1394	1.1	0.38	1.082	0.725905
Penicillin V	<1 year	inverse simpson	full model	0.051	0.74	0.945516	0.975063	0.8	0.371033	0	-0.351	0.414	0.397128	0.59367	0.2	0.90644	0	-0.0248707	0.0579293	0.667685	0.272252	0.618484	0.592	0.956	0.535773	0.712481	2865	1.09	-0.326	0.557	0.558047	0.736622	5623	1.07	-0.445	0.636	0.484288	0.694847	4779	1.06	-0.758	1.168	0.516381	0.950532	1394	1.11	0.764	2.684	0.776114
Penicillins extended spectrum	1-4 years	inverse simpson	full model	-0.194	0.493	0.692916	0.788491	0.2	0.658002	0	0.25	0.231	0.279803	0.493705	0.76	0.684882	0	0.078701	0.0351755	0.0252612	0.128267	0.618484	-0.369	0.631	0.558607	0.712481	2865	1.38	0.451	0.365	0.215956	0.450926	5623	1.42	0.1	0.3	0.737867	0.869629	4779	1.65	0.078	0.788	0.921563	0.965321	1394	2.7	1.645	3.1	0.596104
Penicillins extended spectrum	4-8 years	inverse simpson	full model	0.279	0.438	0.525106	0.693141	0.41	0.519798	0	-0.053	0.192	0.783296	0.832655	2.91	0.233195	31.3	-0.0429978	0.0233852	0.065963	0.128267	0.618484	0.505	0.562	0.369012	0.608869	2865	1.48	-0.441	0.3	0.141727	0.425182	5623	1.36	0.227	0.253	0.368981	0.601213	4779	1.98	-0.073	0.7	0.916916	0.965321	1394	2.59	-0.249	1.742	0.886484
Penicillins extended spectrum	<1 year	inverse simpson	full model	1.267	1.067	0.235325	0.485781	0.06	0.814113	0	-0.39	0.478	0.4144	0.59367	1.43	0.488938	0	-0.153592	0.0747608	0.0399326	0.128267	0.618484	1.092	1.3	0.400928	0.63003	2865	1.22	0.005	0.709	0.994431	0.994431	5623	1.23	-0.623	0.656	0.342234	0.594407	4779	1.29	1.628	1.87	0.384145	0.831065	1394	1.99	-4.449	4.07	0.275417
Sulfamethoxazole-trimethoprim	1-4 years	inverse simpson	full model	1.572	1.24	0.204856	0.482874	0.99	0.319294	0	-0.764	0.492	0.120306	0.264673	2.81	0.245693	28.8	-0.060357	0.091151	0.507866	0.207102	0.618484	0.81	1.457	0.578448	0.712481	2865	1.2	-0.298	0.719	0.678448	0.799599	5623	1.17	-1.304	0.681	0.0554078	0.184299	4779	1.24	3.572	2.36	0.130415	0.831065	1394	1.22	5.889	5.018	0.241728
Sulfamethoxazole-trimethoprim	4-8 years	inverse simpson	full model	-0.284	1.078	0.792306	0.843422	2.93	0.0868158	65.9	1.182	0.417	0.00460263	0.0303774	0.32	0.85387	0	0.0979338	0.0874943	0.263005	0.207102	0.618484	1.553	1.521	0.307412	0.533926	2865	1.14	1.076	0.659	0.102587	0.338536	5623	1.17	1.213	0.544	0.0258373	0.170526	4779	1.29	-2.141	1.529	0.161789	0.831065	1394	1.35	3.245	3.852	0.400465
Sulfamethoxazole-trimethoprim	<1 year	inverse simpson	full model	-4.822	4.065	0.23553	0.485781	0	1	0	-0.232	0.952	0.807423	0.832655	0.16	0.692554	0	0.136425	0.211011	0.517936	0.207102	0.618484	-4.822	4.065	0.235634	0.463482	2865	1.13	-0.758	1.636	0.643112	0.799599	5623	1.1	0.038	1.172	0.974401	0.974401	4779	2.01
Cephalosporins	1-4 years	inverse simpson	full model	-1.758	1.085	0.105131	0.387558	0.07	0.784689	0	-0.322	0.613	0.599027	0.752255	1.41	0.235632	28.9	0.139994	0.096085	0.145122	0.539899	0.848413	-2.069	1.573	0.188526	0.463482	2865	1.34	-1.338	1.054	0.20399	0.450926	5623	1.1	0.198	0.754	0.792747	0.902091	4779	1.27	-1.476	1.498	0.324715	0.831065	1394	1.16
Cephalosporins	4-8 years	inverse simpson	full model	-1.262	0.791	0.110727	0.387558	2.1	0.147412	52.4	0.183	0.525	0.727882	0.832655	0.28	0.867934	0	-0.0328311	0.0624551	0.599114	0.539899	0.848413	-2.106	0.982	0.0321766	0.265457	2865	1.19	-0.045	0.781	0.954208	0.994431	5623	1.1	0.466	0.758	0.538501	0.718899	4779	1.33	0.295	1.334	0.825153	0.965321	1394	1.26	-0.301	2	0.880458
Cephalosporins	<1 year	inverse simpson	full model	1.466	2.534	0.562844	0.714379	0.05	0.8148	0	-1.564	1.565	0.317689	0.499226	0.07	0.797495	0	0.0486776	0.18976	0.797548	0.539899	0.848413	2.254	4.212	0.592593	0.712481	2865	1.41	-2.012	2.346	0.391146	0.586719	5623	1.05	-1.204	2.1	0.566405	0.718899	4779	1.09	1.019	3.171	0.747967	0.965321	1394	1.82
Clindamycin	1-4 years	inverse simpson	full model	-1.342	0.913	0.141406	0.388867	0.23	0.628001	0	-1.66	0.468	0.000394445	0.00650834	2.38	0.30406	16	-0.0255724	0.0642272	0.690515	0.482819	0.848413	-1.654	1.117	0.138775	0.457906	2865	1.17	-1.888	0.589	0.00135996	0.0224394	5623	1.15	-0.943	0.806	0.242408	0.444414	4779	1.21	-0.716	1.582	0.65112	0.951849	1394	1.11	-4.883	2.687	0.070392
Clindamycin	4-8 years	inverse simpson	full model	-0.229	0.718	0.750086	0.825095	0.05	0.82816	0	-0.818	0.381	0.0316672	0.0950017	1.02	0.60038	0	-0.0909544	0.0571653	0.111592	0.482819	0.848413	-0.363	0.948	0.701755	0.789061	2865	1.2	-0.534	0.511	0.296033	0.514162	5623	1.15	-1.116	0.578	0.0537345	0.184299	4779	1.22	-0.048	1.1	0.965321	0.965321	1394	1.07	-3.118	3.439	0.365553
Clindamycin	<1 year	inverse simpson	full model	-5.484	1.636	0.000803223	0.0265064	0.25	0.617255	0	-4.07	0.922	1.01561e-05	0.000335151	3.84	0.146296	48	0.139855	0.139275	0.315298	0.482819	0.848413	-4.754	2.193	0.0302412	0.265457	2865	1.11	-4.767	1.208	7.97482e-05	0.00263169	5623	1.1	-3.694	1.469	0.011961	0.170526	4779	1.22	-6.4	2.458	0.00930671	0.288508	1394	1.21	7.274	6.112	0.23513
Amoxicillin-clavulanic acid	1-4 years	shannon	full model	0.07	0.05	0.163043	0.358695	0.28	0.593837	0	-0.042	0.035	0.234045	0.359111	0.1	0.756989	0	-0.00339574	0.00744626	0.648366	0.926158	0.937069	0.079	0.053	0.135729	0.325744	2865	1.31	-0.035	0.041	0.402505	0.531307	5623	1.08	-0.058	0.065	0.367896	0.505857	4779	1.1	-0.009	0.155	0.955489	0.955489	1394	1.05
Amoxicillin-clavulanic acid	4-8 years	shannon	full model	-0.055	0.036	0.124838	0.316897	0	0.989184	0	-0.025	0.028	0.3708	0.450624	1.03	0.310476	2.8	0.00275994	0.00500983	0.581698	0.926158	0.937069	-0.055	0.038	0.151031	0.325744	2865	1.08	-0.006	0.034	0.868275	0.895408	5623	1.11	-0.067	0.05	0.179523	0.296213	4779	1.06	-0.054	0.099	0.588555	0.895399	1394	1.07
Amoxicillin-clavulanic acid	<1 year	shannon	full model	-0.32	0.108	0.0031393	0.0345323	0	1	0	0.003	0.06	0.954784	0.954784	10.02	0.00155258	90	0.000202488	0.0146112	0.988943	0.926158	0.937069	-0.32	0.108	0.00316641	0.0348305	2865	1.21	-0.117	0.071	0.0993394	0.32782	5623	1.07	0.303	0.112	0.00691577	0.0760735	4779	1.91
Flucloxacillin	1-4 years	shannon	full model	-0.017	0.015	0.269276	0.485297	0.14	0.71035	0	-0.037	0.009	4.11328e-05	0.000452461	2.6	0.27233	23.1	-0.000460253	0.00124386	0.711368	0.909953	0.937069	-0.02	0.017	0.248891	0.432284	2865	1.13	-0.042	0.012	0.000310743	0.00341818	5623	1.1	-0.026	0.015	0.0879423	0.181381	4779	1.22	-0.006	0.034	0.866516	0.895399	1394	1.09	-0.138	0.074	0.0630921
Flucloxacillin	4-8 years	shannon	full model	-0.029	0.013	0.0225645	0.124105	1.36	0.242822	26.7	-0.015	0.008	0.0728183	0.134911	6.3	0.0427743	68.3	0.000533864	0.00104931	0.610911	0.909953	0.937069	-0.038	0.015	0.0106633	0.0879723	2865	1.1	-0.033	0.011	0.00276975	0.0228505	5623	1.09	0.01	0.013	0.455333	0.600519	4779	2.07	-0.005	0.024	0.849148	0.895399	1394	1.06	-0.003	0.059	0.955698
Flucloxacillin	<1 year	shannon	full model	-0.143	0.037	0.00012388	0.00204402	0.18	0.668146	0	-0.085	0.022	0.000100771	0.000831358	1.46	0.48288	0	-0.00044551	0.00305527	0.884066	0.909953	0.937069	-0.135	0.042	0.00125764	0.0208409	2865	1.12	-0.079	0.029	0.00614455	0.033795	5623	1.09	-0.107	0.036	0.0026957	0.044479	4779	1.57	-0.175	0.082	0.0342713	0.354137	1394	1.23	0.024	0.107	0.819282
Macrolides	1-4 years	shannon	full model	-0.071	0.028	0.0101755	0.0671582	0.27	0.600151	0	-0.027	0.014	0.0462383	0.10899	0.88	0.64443	0	0.00227744	0.00259048	0.379316	0.937069	0.937069	-0.061	0.033	0.0669871	0.245619	2865	1.11	-0.031	0.014	0.0311527	0.128505	5623	1.06	0.02	0.052	0.704201	0.829952	4779	1.11	-0.092	0.049	0.0608378	0.471493	1394	1.13	-0.027	0.11	0.805778
Macrolides	4-8 years	shannon	full model	-0.015	0.014	0.303473	0.485297	0.01	0.922715	0	-0.02	0.018	0.250289	0.359111	0.19	0.665682	0	0.000242023	0.00197655	0.902545	0.937069	0.937069	-0.016	0.016	0.332085	0.47647	2865	1.15	-0.024	0.02	0.22141	0.381234	5623	1.11	-0.005	0.041	0.909806	0.957023	4779	1.18	-0.012	0.033	0.721416	0.895399	1394	1.08
Macrolides	<1 year	shannon	full model	0.052	0.067	0.438568	0.603031	0.02	0.883445	0	-0.098	0.051	0.0552641	0.121581	1.15	0.284071	12.9	-0.00127496	0.00575772	0.824754	0.937069	0.937069	0.043	0.091	0.639001	0.781001	2865	1.14	-0.122	0.056	0.0289723	0.128505	5623	1.04	0.029	0.13	0.823364	0.905701	4779	1.06	0.062	0.098	0.526469	0.895399	1394	1.18
Macrolides	1-4 years	richness	full model	-17.266	5.873	0.00328287	0.0270837	0.02	0.880504	0	-6.566	3.019	0.0296166	0.0888499	0.02	0.988135	0	0.19014	0.550259	0.729684	0.976222	0.976222	-16.65	7.159	0.0200957	0.126096	2865	1.11	-6.644	3.169	0.0361057	0.105541	5623	1.06	-6.406	10.897	0.55664	0.673865	4779	1.11	-18.532	10.271	0.0714077	0.261422	1394	1.13	-2.953	23.796	0.901344
Macrolides	4-8 years	richness	full model	-2.933	3.089	0.342451	0.452213	0.4	0.525714	0	-4.186	3.901	0.283213	0.44505	0.01	0.910074	0	-0.225341	0.424322	0.595377	0.976222	0.976222	-3.897	3.442	0.257776	0.399192	2865	1.15	-3.96	4.385	0.366574	0.525954	5623	1.11	-5.044	8.538	0.55472	0.673865	4779	1.18	1.055	7.003	0.880266	0.975247	1394	1.08
Macrolides	<1 year	richness	full model	-3.368	14.17	0.812143	0.837522	0.04	0.840482	0	-32.758	11.309	0.00377167	0.0169369	0.05	0.821297	0	-0.499325	1.22723	0.684103	0.976222	0.976222	-6.077	19.545	0.755875	0.804641	2865	1.14	-33.925	12.434	0.00638532	0.0526789	5623	1.04	-27.17	27.202	0.317933	0.456165	4779	1.06	-0.366	20.573	0.985821	0.985821	1394	1.18
Amoxicillin-clavulanic acid	1-4 years	inverse simpson	full model	0.942	1.735	0.587409	0.717944	0	0.982147	0	-0.761	1.084	0.482786	0.637277	0.14	0.704493	0	0.0507036	0.26463	0.848054	0.992522	0.992522	0.956	1.845	0.604529	0.712481	2865	1.31	-0.375	1.486	0.80059	0.880649	5623	1.08	-1.199	1.585	0.449267	0.6739	4779	1.1	0.834	5.111	0.870402	0.965321	1394	1.05
Amoxicillin-clavulanic acid	4-8 years	inverse simpson	full model	-1.88	1.241	0.129839	0.388867	0.31	0.577717	0	-0.905	0.859	0.292185	0.493705	0.03	0.858179	0	0.0137418	0.178042	0.938478	0.992522	0.992522	-1.597	1.341	0.233897	0.463482	2865	1.08	-0.75	1.219	0.538192	0.736622	5623	1.11	-1.057	1.21	0.38259	0.601213	4779	1.06	-3.566	3.274	0.276192	0.831065	1394	1.07
Amoxicillin-clavulanic acid	<1 year	inverse simpson	full model	-8.116	3.774	0.0315282	0.25926	0	1	0	0.461	1.866	0.804748	0.832655	3.56	0.0593438	71.9	0.0797383	0.519261	0.877956	0.992522	0.992522	-8.116	3.774	0.0316167	0.265457	2865	1.21	-2.826	2.554	0.268598	0.49243	5623	1.07	4.23	2.734	0.12198	0.293415	4779	1.91
Flucloxacillin	1-4 years	inverse simpson	full model	-0.828	0.529	0.117442	0.387558	0.02	0.878757	0	-0.876	0.273	0.001355	0.0111787	1.44	0.4858	0	0.0228749	0.0381127	0.548379	0.921425	0.992522	-0.872	0.6	0.146796	0.457906	2865	1.13	-1.04	0.415	0.0122564	0.101115	5623	1.1	-0.694	0.367	0.058704	0.184299	4779	1.22	-0.678	1.118	0.544235	0.950532	1394	1.09	-3.496	2.566	0.174224
Flucloxacillin	4-8 years	inverse simpson	full model	-0.899	0.436	0.0392818	0.25926	1.56	0.212237	35.7	-0.065	0.248	0.793894	0.832655	6.03	0.048979	66.8	0.00964715	0.03246	0.766313	0.921425	0.992522	-1.25	0.519	0.0160968	0.265457	2865	1.1	-0.828	0.398	0.0377158	0.22211	5623	1.09	0.428	0.32	0.182087	0.400591	4779	2.07	-0.058	0.803	0.942616	0.965321	1394	1.06	-0.012	2.059	0.995423
Flucloxacillin	<1 year	inverse simpson	full model	-2.96	1.285	0.021243	0.245336	0.01	0.917332	0	-2.174	0.656	0.000915586	0.0100714	0.85	0.654878	0	-0.0167558	0.0965428	0.862212	0.921425	0.992522	-2.888	1.458	0.0477489	0.315142	2865	1.12	-2.637	1.042	0.011382	0.101115	5623	1.09	-2.013	0.867	0.0202964	0.170526	4779	1.57	-3.208	2.716	0.237755	0.831065	1394	1.23	0.727	3.701	0.844515
Macrolides	1-4 years	inverse simpson	full model	-2.157	0.944	0.0223033	0.245336	0	0.963399	0	-0.237	0.471	0.615481	0.752255	2.7	0.259575	25.9	0.0621892	0.0850139	0.464463	0.78359	0.992522	-2.188	1.162	0.059778	0.328779	2865	1.11	-0.484	0.512	0.344593	0.541504	5623	1.06	1.559	1.267	0.218403	0.444414	4779	1.11	-2.096	1.618	0.195479	0.831065	1394	1.13	-2.814	3.826	0.462714
Macrolides	4-8 years	inverse simpson	full model	-0.496	0.498	0.319367	0.512018	0.12	0.726247	0	-0.606	0.577	0.293706	0.493705	0.69	0.405216	0	0.0274926	0.0672127	0.682511	0.78359	0.992522	-0.585	0.559	0.29544	0.533926	2865	1.15	-0.948	0.709	0.18088	0.450926	5623	1.11	0.067	0.992	0.946417	0.974401	4779	1.18	-0.152	1.102	0.890295	0.965321	1394	1.08
Macrolides	<1 year	inverse simpson	full model	2.242	2.265	0.32223	0.512018	0.04	0.838799	0	-1.333	1.696	0.43176	0.59367	1.12	0.290635	10.4	-0.0560502	0.193667	0.772264	0.78359	0.992522	1.791	3.172	0.572349	0.712481	2865	1.14	-2.472	2.009	0.218631	0.450926	5623	1.04	1.487	3.162	0.638241	0.780073	4779	1.06	2.713	3.237	0.402128	0.831065	1394	1.19
Nitrofurantoin	1-4 years	inverse simpson	full model	-0.484	0.683	0.478872	0.658449	1.21	0.272062	17.1	-0.69	0.368	0.0610603	0.167916	3.15	0.207389	36.4	0.00369942	0.0552248	0.946591	0.920976	0.992522	-1.03	0.845	0.222833	0.463482	2865	1.24	-0.023	0.532	0.966183	0.994431	5623	1.21	-1.334	0.518	0.00996458	0.170526	4779	1.49	0.545	1.159	0.638332	0.951849	1394	3.09	-0.235	3.002	0.937765
Nitrofurantoin	4-8 years	inverse simpson	full model	-0.963	0.749	0.198628	0.482874	0.38	0.536404	0	0.39	0.343	0.255932	0.493705	1.15	0.561595	0	0.00396374	0.0459861	0.931312	0.920976	0.992522	-1.258	0.888	0.156775	0.457906	2865	1.43	0.646	0.542	0.233174	0.452632	5623	1.26	0.268	0.447	0.548436	0.718899	4779	1.49	-0.236	1.395	0.865954	0.965321	1394	1.74	-2.845	3.495	0.416403
Nitrofurantoin	<1 year	inverse simpson	full model	-1.115	1.407	0.42789	0.613929	2.46	0.116771	59.4	2.047	0.773	0.00806798	0.0443739	0.17	0.684581	0	-0.0527005	0.124905	0.673079	0.920976	0.992522	0.325	1.68	0.846754	0.856034	2865	1.14	2.433	1.225	0.0471143	0.22211	5623	1.13	1.792	0.995	0.0719154	0.197767	4779	1.17	-4.496	2.574	0.0809061	0.831065	1394	1.23
[truncated: 3 more columns]

## Sheet: Suppl. Table 4
Supplementary Table 4. Association between antibiotic use and gut microbiome species diversity using exclusion criteria based on recent antibiotic use: none, used within 30 days, 180 days, or 12 months before fecal sampling. For each cohort, we used regression models with the number of prescriptions for each antibiotic class in <1 year, 1-4 years, and 4-8 years before the fecal sampling as main e…
					Meta-analysis							SCAPIS						SIMPLER						MOS
antibiotic	period	outcome	model	exclusion	beta	s.e.	p-value	q-value	Cochran's Q	Cochran's Q p-value	I2(%)	beta	s.e.	p-value	q-value	N	GVIF	beta	s.e.	p-value	q-value	N	GVIF	beta	s.e.	p-value	q-value	N	GVIF
Amoxicillin-clavulanic acid	<1 year	shannon	180 days	full model	-0.127	0.08	0.110913	0.214277	0.34	0.560914	0	-0.147	0.087	0.0905059	0.175688	7754	1.03	-0.023	0.196	0.908498	0.908498	4325	1.16
Amoxicillin-clavulanic acid	<1 year	shannon	30 days	full model	-0.051	0.051	0.320402	0.450008	14.07	0.000881876	85.8	-0.156	0.058	0.00745488	0.0307514	8488	1.07	0.303	0.112	0.00691577	0.0760735	4779	1.91	0.255	0.332	0.442754	0.938858	1707	1.55
Amoxicillin-clavulanic acid	<1 year	shannon	none	full model	-0.044	0.048	0.360779	0.496195	13.4	0.00122964	85.1	-0.147	0.056	0.00844529	0.0348368	8653	1.07	0.231	0.098	0.0183576	0.100967	4873	1.66	0.431	0.328	0.188356	0.565067	1732	1.49
Amoxicillin-clavulanic acid	1-4 years	shannon	1 year	full model	-0.041	0.036	0.252526	0.421245	1.09	0.578597	0	-0.02	0.043	0.632522	0.732394	7006	1.03	-0.115	0.079	0.148435	0.326557	3897	1.06	-0.039	0.132	0.769671	0.905462	1447	1.07
Amoxicillin-clavulanic acid	1-4 years	shannon	180 days	full model	-0.058	0.033	0.0764353	0.157648	0.05	0.977478	0	-0.061	0.039	0.117016	0.203238	7754	1.03	-0.056	0.069	0.414034	0.621051	4325	1.13	-0.032	0.131	0.806566	0.972535	1574	1.07
Amoxicillin-clavulanic acid	1-4 years	shannon	30 days	full model	0	0.028	0.98787	0.98787	1.13	0.568454	0	0.015	0.032	0.624697	0.710862	8488	1.1	-0.058	0.065	0.367896	0.505857	4779	1.1	-0.037	0.13	0.777821	0.938858	1707	1.06
Amoxicillin-clavulanic acid	1-4 years	shannon	none	full model	0.009	0.028	0.743334	0.831973	0.84	0.657808	0	0.023	0.032	0.467574	0.617197	8653	1.1	-0.04	0.064	0.530028	0.672728	4873	1.09	-0.019	0.125	0.880117	0.909591	1732	1.08
Amoxicillin-clavulanic acid	4-8 years	shannon	1 year	full model	-0.028	0.025	0.268065	0.421245	0.42	0.810408	0	-0.029	0.03	0.342279	0.470633	7006	1.03	-0.046	0.056	0.404495	0.632689	3897	1.07	0.019	0.084	0.823147	0.905462	1447	1.05
Amoxicillin-clavulanic acid	4-8 years	shannon	180 days	full model	-0.026	0.024	0.280608	0.420912	0.29	0.865949	0	-0.02	0.028	0.475548	0.627724	7754	1.04	-0.051	0.053	0.338099	0.531298	4325	1.08	-0.013	0.081	0.874248	0.972535	1574	1.04
Amoxicillin-clavulanic acid	4-8 years	shannon	30 days	full model	-0.001	0.019	0.942384	0.971834	10.64	0.0048861	81.2	-0.029	0.025	0.244468	0.343216	8488	1.06	-0.067	0.05	0.179523	0.296213	4779	1.06	0.107	0.039	0.0062692	0.142185	1707	1.34
Amoxicillin-clavulanic acid	4-8 years	shannon	none	full model	-0.006	0.019	0.750943	0.831973	13.01	0.00149489	84.6	-0.032	0.025	0.190416	0.299225	8653	1.06	-0.089	0.049	0.0707535	0.139955	4873	1.06	0.111	0.039	0.00440722	0.0727191	1732	1.31
Cephalosporins	<1 year	shannon	180 days	full model	-0.011	0.084	0.895606	0.895606	4.93	0.0848257	59.5	0.015	0.103	0.886591	0.94379	7754	1.06	0.213	0.193	0.26957	0.479926	4325	1.12	-0.428	0.222	0.054215	0.420316	1574	1.03
Cephalosporins	<1 year	shannon	30 days	full model	-0.079	0.041	0.0579501	0.119522	0.41	0.814969	0	-0.067	0.056	0.228061	0.342091	8488	1.07	-0.126	0.086	0.142544	0.247577	4779	1.09	-0.056	0.089	0.527093	0.938858	1707	1.66
Cephalosporins	<1 year	shannon	none	full model	-0.101	0.036	0.00545567	0.0200041	0.03	0.985808	0	-0.101	0.052	0.0532899	0.135274	8653	1.06	-0.107	0.062	0.086245	0.158116	4873	1.16	-0.089	0.086	0.301043	0.764187	1732	1.63
Cephalosporins	1-4 years	shannon	1 year	full model	-0.004	0.021	0.845566	0.847234	0.19	0.908871	0	-0.01	0.03	0.73582	0.770859	7006	1.08	0.008	0.035	0.814672	0.896139	3897	1.44	-0.012	0.049	0.806143	0.905462	1447	1.14
Cephalosporins	1-4 years	shannon	180 days	full model	-0.018	0.019	0.34575	0.487356	0.2	0.90698	0	-0.027	0.028	0.333039	0.477839	7754	1.07	-0.01	0.032	0.749618	0.883479	4325	1.35	-0.01	0.046	0.831599	0.972535	1574	1.14
Cephalosporins	1-4 years	shannon	30 days	full model	-0.024	0.017	0.165711	0.260404	0.68	0.710265	0	-0.037	0.024	0.115143	0.223512	8488	1.09	-0.009	0.031	0.778403	0.885769	4779	1.27	-0.009	0.043	0.834518	0.938858	1707	1.11
Cephalosporins	1-4 years	shannon	none	full model	-0.028	0.017	0.0909573	0.187599	0.96	0.617408	0	-0.042	0.024	0.0784748	0.184976	8653	1.09	-0.004	0.03	0.892141	0.946329	4873	1.28	-0.032	0.038	0.400748	0.826543	1732	1.38
Cephalosporins	4-8 years	shannon	1 year	full model	-0.028	0.017	0.0940436	0.172413	4.9	0.0862262	59.2	-0.062	0.023	0.00734007	0.0230688	7006	1.05	0.029	0.04	0.473982	0.651726	3897	1.54	-0.001	0.031	0.98327	0.98327	1447	1.28
Cephalosporins	4-8 years	shannon	180 days	full model	-0.023	0.014	0.116879	0.214277	6.46	0.0396282	69	-0.049	0.018	0.00797783	0.0329086	7754	1.07	0.049	0.036	0.171998	0.405425	4325	1.43	-0.003	0.03	0.934165	0.972535	1574	1.25
Cephalosporins	4-8 years	shannon	30 days	full model	-0.002	0.013	0.873227	0.929564	2.38	0.30479	15.8	-0.016	0.017	0.350684	0.4451	8488	1.09	0.038	0.031	0.217555	0.326332	4779	1.33	0.003	0.029	0.921155	0.938858	1707	1.29
Cephalosporins	4-8 years	shannon	none	full model	-0.002	0.013	0.869008	0.896165	1.1	0.576194	0	-0.01	0.017	0.550842	0.699146	8653	1.09	0.026	0.03	0.388693	0.546435	4873	1.32	-0.005	0.028	0.860676	0.909591	1732	1.27
Clindamycin	<1 year	shannon	180 days	full model	-0.165	0.039	2.44831e-05	0.000161588	3.68	0.159003	45.6	-0.127	0.046	0.00624348	0.0294335	7754	1.08	-0.298	0.08	0.000200249	0.00660822	4325	1.1	-0.071	0.187	0.702924	0.972535	1574	1.21
Clindamycin	<1 year	shannon	30 days	full model	-0.21	0.025	1.12715e-17	3.71958e-16	0.68	0.710728	0	-0.215	0.029	2.00369e-13	6.61219e-12	8488	1.07	-0.227	0.06	0.000165694	0.00546789	4779	1.22	-0.159	0.067	0.0183804	0.202184	1707	1.36
Clindamycin	<1 year	shannon	none	full model	-0.265	0.022	8.60608e-33	2.84001e-31	0.99	0.609018	0	-0.273	0.026	7.57024e-26	2.49818e-24	8653	1.08	-0.274	0.058	2.71068e-06	8.94524e-05	4873	1.19	-0.204	0.065	0.00165662	0.0546686	1732	1.32
Clindamycin	1-4 years	shannon	1 year	full model	-0.088	0.015	1.13112e-08	2.48846e-07	0.23	0.8928	0	-0.084	0.017	1.37026e-06	3.01457e-05	7006	1.13	-0.102	0.044	0.0202673	0.148627	3897	1.1	-0.102	0.051	0.0437983	0.341278	1447	1.07
Clindamycin	1-4 years	shannon	180 days	full model	-0.079	0.014	2.6104e-08	8.61432e-07	0.41	0.814774	0	-0.074	0.016	5.34592e-06	0.000176415	7754	1.11	-0.101	0.04	0.0123517	0.0815209	4325	1.15	-0.086	0.041	0.036464	0.420316	1574	1.17
Clindamycin	1-4 years	shannon	30 days	full model	-0.072	0.013	7.89453e-09	1.3026e-07	0.07	0.966387	0	-0.071	0.014	9.57373e-07	1.57967e-05	8488	1.13	-0.08	0.033	0.0150784	0.082931	4779	1.21	-0.071	0.039	0.0650055	0.35753	1707	1.1
Clindamycin	1-4 years	shannon	none	full model	-0.069	0.012	1.88193e-08	2.07012e-07	0.51	0.775422	0	-0.064	0.014	5.61545e-06	7.39256e-05	8653	1.13	-0.081	0.033	0.0132727	0.0876	4873	1.24	-0.089	0.038	0.0209271	0.162073	1732	1.11
Clindamycin	4-8 years	shannon	1 year	full model	-0.039	0.013	0.00283926	0.0104106	1.07	0.584742	0	-0.039	0.016	0.0155189	0.0426769	7006	1.13	-0.056	0.028	0.0445337	0.178642	3897	1.13	-0.01	0.035	0.773731	0.905462	1447	1.06
Clindamycin	4-8 years	shannon	180 days	full model	-0.033	0.012	0.00583456	0.0183727	1.32	0.516627	0	-0.036	0.015	0.0141019	0.0465364	7754	1.12	-0.044	0.026	0.0890814	0.229257	4325	1.2	0.001	0.033	0.972535	0.972535	1574	1.1
Clindamycin	4-8 years	shannon	30 days	full model	-0.023	0.01	0.027377	0.0645316	1.22	0.543821	0	-0.019	0.012	0.136134	0.224622	8488	1.13	-0.046	0.024	0.0529126	0.124723	4779	1.22	-0.011	0.031	0.734589	0.938858	1707	1.07
Clindamycin	4-8 years	shannon	none	full model	-0.022	0.01	0.0355993	0.0783185	1.45	0.483258	0	-0.017	0.012	0.160127	0.281189	8653	1.13	-0.046	0.023	0.0495707	0.134729	4873	1.25	-0.006	0.031	0.842865	0.909591	1732	1.07
Flucloxacillin	<1 year	shannon	180 days	full model	-0.148	0.03	1.13428e-06	1.87156e-05	0.25	0.882394	0	-0.145	0.037	8.84189e-05	0.000972608	7754	1.04	-0.138	0.064	0.0303035	0.120418	4325	1.05	-0.194	0.099	0.0497875	0.420316	1574	1.08
Flucloxacillin	<1 year	shannon	30 days	full model	-0.103	0.019	2.97513e-08	3.27264e-07	1.14	0.56622	0	-0.093	0.023	6.62477e-05	0.000728725	8488	1.06	-0.107	0.036	0.0026957	0.044479	4779	1.57	-0.164	0.062	0.0086173	0.142185	1707	1.46
Flucloxacillin	<1 year	shannon	none	full model	-0.097	0.017	1.72006e-08	2.07012e-07	0.8	0.671358	0	-0.101	0.022	6.72051e-06	7.39256e-05	8653	1.08	-0.08	0.031	0.00943823	0.0778654	4873	1.47	-0.135	0.057	0.0186591	0.162073	1732	1.37
Flucloxacillin	1-4 years	shannon	1 year	full model	-0.036	0.009	4.87773e-05	0.000342032	1.95	0.377884	0	-0.044	0.011	3.30049e-05	0.000363054	7006	1.07	-0.015	0.019	0.431379	0.632689	3897	1.07	-0.027	0.037	0.453273	0.905462	1447	1.07
Flucloxacillin	1-4 years	shannon	180 days	full model	-0.037	0.008	8.63405e-06	7.12309e-05	0.51	0.773114	0	-0.041	0.01	4.0962e-05	0.000675873	7754	1.07	-0.029	0.017	0.0903132	0.229257	4325	1.08	-0.026	0.033	0.442334	0.972535	1574	1.06
Flucloxacillin	1-4 years	shannon	30 days	full model	-0.03	0.008	0.000135489	0.000894227	0.28	0.868603	0	-0.032	0.009	0.00068161	0.00449862	8488	1.08	-0.026	0.015	0.0879423	0.181381	4779	1.22	-0.018	0.03	0.534881	0.938858	1707	1.12
Flucloxacillin	1-4 years	shannon	none	full model	-0.028	0.008	0.000280961	0.00185435	0.53	0.766313	0	-0.032	0.01	0.000808704	0.00444787	8653	1.08	-0.022	0.015	0.13256	0.218724	4873	1.25	-0.014	0.03	0.629168	0.909591	1732	1.11
Flucloxacillin	4-8 years	shannon	1 year	full model	-0.027	0.009	0.00150366	0.00661612	2.38	0.303636	16.1	-0.032	0.01	0.00203338	0.00894686	7006	1.07	-0.032	0.019	0.0947218	0.231542	3897	1.09	0.009	0.025	0.710497	0.905462	1447	1.06
Flucloxacillin	4-8 years	shannon	180 days	full model	-0.032	0.008	6.62263e-05	0.000364245	1.61	0.446243	0	-0.034	0.01	0.000321133	0.00260027	7754	1.06	-0.039	0.018	0.0328414	0.120418	4325	1.09	-0.003	0.024	0.894495	0.972535	1574	1.06
Flucloxacillin	4-8 years	shannon	30 days	full model	-0.019	0.007	0.00597619	0.0212143	7.7	0.0213263	74	-0.033	0.009	0.00014089	0.00116234	8488	1.07	0.01	0.013	0.455333	0.600519	4779	2.07	-0.01	0.022	0.661356	0.938858	1707	1.08
Flucloxacillin	4-8 years	shannon	none	full model	-0.018	0.007	0.00831628	0.0274437	8.32	0.0155911	76	-0.033	0.009	0.000145551	0.000960639	8653	1.07	0.011	0.013	0.397408	0.546435	4873	1.98	-0.008	0.022	0.720699	0.909591	1732	1.08
Fluoroquinolones	<1 year	shannon	180 days	full model	-0.1	0.027	0.000243342	0.00100378	2.79	0.248448	28.2	-0.07	0.034	0.036349	0.0922704	7754	1.05	-0.164	0.048	0.000578565	0.00954632	4325	1.13	-0.012	0.198	0.953058	0.972535	1574	1.08
Fluoroquinolones	<1 year	shannon	30 days	full model	-0.067	0.018	0.000134807	0.000894227	0.11	0.948017	0	-0.072	0.023	0.00220899	0.0121495	8488	1.08	-0.063	0.029	0.0283208	0.100954	4779	1.15	-0.051	0.073	0.48155	0.938858	1707	1.63
Fluoroquinolones	<1 year	shannon	none	full model	-0.086	0.017	1.96437e-07	1.62061e-06	0.58	0.748006	0	-0.093	0.023	3.89442e-05	0.00032129	8653	1.09	-0.073	0.026	0.00593493	0.0652843	4873	1.15	-0.119	0.067	0.0769729	0.382112	1732	1.54
Fluoroquinolones	1-4 years	shannon	1 year	full model	-0.041	0.01	4.4162e-05	0.000342032	0.19	0.910507	0	-0.044	0.013	0.000799526	0.00439739	7006	1.21	-0.035	0.017	0.0391111	0.178642	3897	1.18	-0.048	0.041	0.243803	0.893943	1447	1.08
Fluoroquinolones	1-4 years	shannon	180 days	full model	-0.044	0.009	1.86659e-06	2.05325e-05	0.27	0.875528	0	-0.04	0.012	0.000813187	0.00447253	7754	1.18	-0.05	0.016	0.00145661	0.0160227	4325	1.22	-0.05	0.039	0.202284	0.719233	1574	1.08
Fluoroquinolones	1-4 years	shannon	30 days	full model	-0.023	0.007	0.00181611	0.00998859	1.62	0.444859	0	-0.016	0.009	0.0717311	0.160103	8488	1.16	-0.033	0.013	0.0120598	0.0795949	4779	1.74	-0.045	0.034	0.180406	0.681609	1707	1.08
Fluoroquinolones	1-4 years	shannon	none	full model	-0.025	0.007	0.00056104	0.00308572	3.29	0.192653	39.3	-0.015	0.009	0.0905521	0.199215	8653	1.17	-0.041	0.013	0.00137622	0.0227077	4873	1.68	-0.049	0.034	0.149446	0.508246	1732	1.1
Fluoroquinolones	4-8 years	shannon	1 year	full model	-0.023	0.009	0.0107801	0.0263514	2.58	0.275516	22.4	-0.02	0.011	0.0881422	0.176284	7006	1.1	-0.042	0.017	0.014552	0.148627	3897	1.21	0.015	0.034	0.658773	0.905462	1447	1.14
Fluoroquinolones	4-8 years	shannon	180 days	full model	-0.024	0.008	0.00499183	0.0183034	2.49	0.288653	19.5	-0.022	0.01	0.0343943	0.0922704	7754	1.11	-0.038	0.016	0.018232	0.100276	4325	1.22	0.018	0.033	0.576117	0.972535	1574	1.12
Fluoroquinolones	4-8 years	shannon	30 days	full model	-0.021	0.008	0.00642858	0.0212143	0.75	0.685797	0	-0.018	0.009	0.0594791	0.160103	8488	1.11	-0.031	0.015	0.0344756	0.100954	4779	1.33	-0.01	0.026	0.694834	0.938858	1707	2.15
Fluoroquinolones	4-8 years	shannon	none	full model	-0.017	0.007	0.0235442	0.055497	0.71	0.701901	0	-0.013	0.009	0.175346	0.289321	8653	1.12	-0.027	0.014	0.0605263	0.139955	4873	1.34	-0.018	0.026	0.491122	0.900391	1732	2.15
Macrolides	<1 year	shannon	180 days	full model	-0.056	0.065	0.392648	0.498361	2.43	0.297251	17.6	-0.111	0.079	0.161442	0.266379	7754	1.03	0.175	0.166	0.290864	0.479926	4325	1.06	-0.046	0.163	0.777164	0.972535	1574	1.11
Macrolides	<1 year	shannon	30 days	full model	-0.057	0.04	0.153694	0.253595	1.24	0.537771	0	-0.084	0.047	0.0727742	0.160103	8488	1.04	0.029	0.13	0.823364	0.905701	4779	1.06	0.007	0.095	0.938858	0.938858	1707	1.12
Macrolides	<1 year	shannon	none	full model	-0.032	0.035	0.360869	0.496195	0.81	0.668588	0	-0.049	0.04	0.220549	0.330824	8653	1.07	0.026	0.13	0.83923	0.946329	4873	1.06	0.03	0.095	0.754451	0.909591	1732	1.11
Macrolides	1-4 years	shannon	1 year	full model	-0.051	0.013	6.21876e-05	0.000342032	1.15	0.563042	0	-0.051	0.013	0.000148067	0.00108583	7006	1.04	0.007	0.069	0.919776	0.919776	3897	1.14	-0.085	0.051	0.096835	0.532592	1447	1.09
Macrolides	1-4 years	shannon	180 days	full model	-0.046	0.013	0.000218694	0.00100378	2.25	0.325356	10.9	-0.047	0.013	0.000393981	0.00260027	7754	1.04	0.029	0.059	0.621624	0.792605	4325	1.14	-0.084	0.047	0.0788093	0.420316	1574	1.08
Macrolides	1-4 years	shannon	30 days	full model	-0.035	0.012	0.00353316	0.0166563	1.75	0.415838	0	-0.036	0.013	0.0059365	0.0279863	8488	1.05	0.02	0.052	0.704201	0.829952	4779	1.11	-0.07	0.044	0.110714	0.521937	1707	1.09
Macrolides	1-4 years	shannon	none	full model	-0.037	0.012	0.00222751	0.00918846	1.74	0.418671	0	-0.038	0.013	0.00343433	0.0161904	8653	1.05	0.021	0.052	0.688784	0.841848	4873	1.11	-0.068	0.044	0.124119	0.508246	1732	1.09
Macrolides	4-8 years	shannon	1 year	full model	-0.027	0.012	0.0307232	0.0614463	0.02	0.987754	0	-0.028	0.014	0.0439812	0.0967587	7006	1.05	-0.023	0.048	0.625815	0.764885	3897	1.17	-0.022	0.035	0.529053	0.905462	1447	1.07
Macrolides	4-8 years	shannon	180 days	full model	-0.021	0.012	0.0742046	0.157648	0.1	0.95057	0	-0.022	0.013	0.0842855	0.173839	7754	1.05	-0.009	0.043	0.834082	0.89672	4325	1.21	-0.017	0.034	0.607508	0.972535	1574	1.09
Macrolides	4-8 years	shannon	30 days	full model	-0.017	0.011	0.117538	0.204144	0.11	0.948572	0	-0.018	0.012	0.128928	0.223927	8488	1.07	-0.005	0.041	0.909806	0.957023	4779	1.18	-0.016	0.033	0.626621	0.938858	1707	1.07
Macrolides	4-8 years	shannon	none	full model	-0.012	0.011	0.256053	0.402369	0.05	0.977334	0	-0.013	0.012	0.27919	0.400577	8653	1.07	-0.004	0.04	0.916978	0.946329	4873	1.18	-0.013	0.033	0.694998	0.909591	1732	1.06
Nitrofurantoin	<1 year	shannon	180 days	full model	0.09	0.034	0.00766108	0.021068	2.28	0.319945	12.3	0.092	0.041	0.0257663	0.077299	7754	1.1	0.125	0.064	0.0503761	0.166241	4325	1.16	-0.108	0.141	0.444275	0.972535	1574	1.1
Nitrofurantoin	<1 year	shannon	30 days	full model	0.047	0.022	0.0300643	0.0661414	8.19	0.0166814	75.6	0.054	0.028	0.0504507	0.151352	8488	1.11	0.092	0.041	0.0233345	0.100954	4779	1.17	-0.145	0.073	0.0479362	0.35753	1707	1.18
Nitrofurantoin	<1 year	shannon	none	full model	0.029	0.019	0.127016	0.234738	8.5	0.01423	76.5	0.034	0.024	0.154685	0.281189	8653	1.17	0.07	0.036	0.0530751	0.134729	4873	1.18	-0.153	0.068	0.0245566	0.162073	1732	1.19
Nitrofurantoin	1-4 years	shannon	1 year	full model	-0.009	0.014	0.514648	0.6379	6.02	0.0492485	66.8	0.011	0.017	0.517682	0.669941	7006	1.15	-0.072	0.029	0.014176	0.148627	3897	1.21	-0.003	0.039	0.938153	0.982827	1447	1.33
Nitrofurantoin	1-4 years	shannon	180 days	full model	-0.01	0.012	0.383195	0.498361	6.17	0.0458277	67.6	0.003	0.014	0.817354	0.89909	7754	1.18	-0.067	0.026	0.00956027	0.0788722	4325	1.4	0.014	0.036	0.697173	0.972535	1574	1.3
Nitrofurantoin	1-4 years	shannon	30 days	full model	-0.017	0.01	0.097793	0.186054	4.29	0.116907	53.4	-0.007	0.013	0.56853	0.694871	8488	1.19	-0.055	0.021	0.00973014	0.0795949	4779	1.49	0.004	0.03	0.888987	0.938858	1707	2.59
Nitrofurantoin	1-4 years	shannon	none	full model	-0.013	0.01	0.186054	0.306989	3.33	0.188946	40	-0.006	0.012	0.633292	0.709797	8653	1.22	-0.043	0.02	0.0304801	0.134729	4873	1.55	0.012	0.03	0.681339	0.909591	1732	2.53
Nitrofurantoin	4-8 years	shannon	1 year	full model	0.002	0.013	0.847234	0.847234	2.02	0.364173	1	-0.009	0.016	0.579245	0.707966	7006	1.2	0.029	0.023	0.200176	0.400352	3897	1.4	-0.016	0.05	0.742246	0.905462	1447	1.55
Nitrofurantoin	4-8 years	shannon	180 days	full model	0.006	0.012	0.592384	0.684629	1.48	0.476691	0	0.001	0.015	0.967411	0.970786	7754	1.2	0.024	0.021	0.234918	0.456017	4325	1.48	-0.025	0.042	0.55111	0.972535	1574	1.49
Nitrofurantoin	4-8 years	shannon	30 days	full model	0.01	0.01	0.327279	0.450008	1.06	0.587801	0	0.006	0.013	0.622107	0.710862	8488	1.26	0.023	0.018	0.204419	0.32123	4779	1.49	-0.016	0.038	0.681541	0.938858	1707	1.71
Nitrofurantoin	4-8 years	shannon	none	full model	0.01	0.01	0.328229	0.492343	0.96	0.61922	0	0.005	0.013	0.709797	0.709797	8653	1.26	0.022	0.017	0.190905	0.286357	4873	1.55	-0.01	0.038	0.799007	0.909591	1732	1.68
Penicillin V	<1 year	shannon	180 days	full model	-0.009	0.017	0.601643	0.684629	1.36	0.506692	0	-0.001	0.021	0.970786	0.970786	7754	1.05	-0.051	0.04	0.203928	0.44532	4325	1.05	0.006	0.045	0.898254	0.972535	1574	1.1
Penicillin V	<1 year	shannon	30 days	full model	-0.009	0.011	0.406768	0.536934	1.98	0.370865	0	-0.001	0.013	0.954864	0.955401	8488	1.06	-0.042	0.026	0.106996	0.196159	4779	1.06	-0.008	0.031	0.791672	0.938858	1707	1.09
Penicillin V	<1 year	shannon	none	full model	-0.014	0.011	0.180184	0.306989	2.9	0.234727	31	-0.005	0.013	0.701976	0.709797	8653	1.06	-0.049	0.023	0.0336572	0.134729	4873	1.06	-0.006	0.031	0.854503	0.909591	1732	1.09
Penicillin V	1-4 years	shannon	1 year	full model	-0.004	0.007	0.521918	0.6379	1.19	0.551046	0	-0.01	0.008	0.2452	0.359626	7006	1.08	0.006	0.014	0.671799	0.777872	3897	1.08	0.005	0.018	0.788833	0.905462	1447	1.11
Penicillin V	1-4 years	shannon	180 days	full model	-0.002	0.006	0.696353	0.765988	0.39	0.823625	0	-0.005	0.007	0.496956	0.630751	7754	1.1	0.003	0.014	0.833123	0.89672	4325	1.08	0.003	0.017	0.852674	0.972535	1574	1.11
Penicillin V	1-4 years	shannon	30 days	full model	-0.006	0.006	0.31402	0.450008	0.33	0.846341	0	-0.008	0.007	0.249612	0.343216	8488	1.11	-0.001	0.012	0.957023	0.957023	4779	1.08	-0.002	0.015	0.890972	0.938858	1707	1.12
Penicillin V	1-4 years	shannon	none	full model	-0.005	0.006	0.405646	0.514859	0.4	0.820088	0	-0.007	0.007	0.302193	0.415515	8653	1.12	0.001	0.012	0.917652	0.946329	4873	1.08	-0.002	0.015	0.909591	0.909591	1732	1.12
Penicillin V	4-8 years	shannon	1 year	full model	-0.012	0.005	0.0104034	0.0263514	1.98	0.371618	0	-0.016	0.006	0.00563118	0.0206476	7006	1.08	0.002	0.011	0.865466	0.906679	3897	1.1	-0.012	0.013	0.357844	0.905462	1447	1.08
Penicillin V	4-8 years	shannon	180 days	full model	-0.009	0.004	0.0357728	0.0844282	1.89	0.388928	0	-0.013	0.005	0.0134182	0.0465364	7754	1.09	0.002	0.011	0.842373	0.89672	4325	1.1	-0.005	0.012	0.707247	0.972535	1574	1.09
Penicillin V	4-8 years	shannon	30 days	full model	-0.007	0.004	0.101484	0.186054	4.18	0.12377	52.1	-0.013	0.005	0.012223	0.0448175	8488	1.1	0.007	0.01	0.473136	0.600519	4779	1.1	0.003	0.011	0.798766	0.938858	1707	1.1
Penicillin V	4-8 years	shannon	none	full model	-0.006	0.004	0.128039	0.234738	3.52	0.171806	43.2	-0.012	0.005	0.0212724	0.070199	8653	1.11	0.007	0.009	0.474856	0.62681	4873	1.1	0.002	0.011	0.882492	0.909591	1732	1.09
Penicillins extended spectrum	<1 year	shannon	180 days	full model	-0.026	0.023	0.254272	0.39957	3.9	0.142537	48.7	-0.036	0.028	0.19841	0.311788	7754	1.14	-0.048	0.044	0.277697	0.479926	4325	1.2	0.118	0.077	0.124453	0.497811	1574	1.09
Penicillins extended spectrum	<1 year	shannon	30 days	full model	-0.005	0.014	0.707838	0.784452	3.01	0.22239	33.5	0.008	0.017	0.659313	0.725244	8488	1.19	-0.045	0.027	0.0973512	0.188976	4779	1.29	0.022	0.049	0.652224	0.938858	1707	1.71
Penicillins extended spectrum	<1 year	shannon	none	full model	-0.004	0.013	0.756339	0.831973	3.47	0.176798	42.3	0.006	0.016	0.704439	0.709797	8653	1.26	-0.04	0.025	0.102666	0.178314	4873	1.31	0.042	0.048	0.385594	0.826543	1732	1.71
Penicillins extended spectrum	1-4 years	shannon	1 year	full model	0.003	0.009	0.750544	0.825598	0.82	0.665056	0	0	0.011	0.969419	0.969419	7006	1.18	0.016	0.018	0.376158	0.632689	3897	1.29	-0.011	0.032	0.716459	0.905462	1447	1.29
Penicillins extended spectrum	1-4 years	shannon	180 days	full model	-0.001	0.008	0.890356	0.895606	0.47	0.789915	0	-0.003	0.01	0.745437	0.848256	7754	1.25	0.007	0.015	0.648495	0.792605	4325	1.47	-0.012	0.029	0.673662	0.972535	1574	1.28
Penicillins extended spectrum	1-4 years	shannon	30 days	full model	0.003	0.007	0.674008	0.784452	0.33	0.849622	0	0.003	0.009	0.735608	0.783066	8488	1.38	0.006	0.012	0.620967	0.75896	4779	1.65	-0.009	0.022	0.704091	0.938858	1707	2.41
Penicillins extended spectrum	1-4 years	shannon	none	full model	-0.001	0.007	0.866141	0.896165	0.31	0.857	0	-0.003	0.009	0.704319	0.709797	8653	1.39	0.004	0.012	0.72131	0.850116	4873	1.71	-0.006	0.022	0.797638	0.909591	1732	2.38
Penicillins extended spectrum	4-8 years	shannon	1 year	full model	-0.007	0.007	0.312726	0.458665	1.71	0.426256	0	-0.012	0.009	0.207006	0.350319	7006	1.21	-0.008	0.014	0.56447	0.730491	3897	1.37	0.021	0.023	0.371269	0.905462	1447	1.43
Penicillins extended spectrum	4-8 years	shannon	180 days	full model	-0.005	0.007	0.442996	0.54144	1.46	0.482333	0	-0.007	0.008	0.390951	0.537558	7754	1.27	-0.009	0.013	0.492775	0.677566	4325	1.4	0.02	0.022	0.359504	0.972535	1574	1.42
Penicillins extended spectrum	4-8 years	shannon	30 days	full model	-0.003	0.006	0.601242	0.734851	1.62	0.444324	0	-0.007	0.007	0.325981	0.430295	8488	1.35	-0.001	0.01	0.9292	0.957023	4779	1.98	0.018	0.019	0.336904	0.938858	1707	2.35
Penicillins extended spectrum	4-8 years	shannon	none	full model	-0.001	0.006	0.915425	0.915425	1.02	0.600841	0	-0.004	0.007	0.622037	0.709797	8653	1.37	0	0.01	0.985955	0.985955	4873	1.93	0.017	0.019	0.375203	0.826543	1732	2.34
Sulfamethoxazole-trimethoprim	<1 year	shannon	180 days	full model	-0.067	0.058	0.24971	0.39957	0.55	0.757905	0	-0.081	0.069	0.243583	0.365375	7754	1.07	-0.054	0.113	0.63147	0.792605	4325	1.09	0.212	0.395	0.590772	0.972535	1574	1.08
Sulfamethoxazole-trimethoprim	<1 year	shannon	30 days	full model	-0.012	0.031	0.713138	0.784452	4.22	0.120999	52.7	-0.067	0.042	0.109592	0.223512	8488	1.08	0.055	0.048	0.251626	0.361028	4779	2.01	0.193	0.278	0.48677	0.938858	1707	1.09
Sulfamethoxazole-trimethoprim	<1 year	shannon	none	full model	-0.018	0.027	0.508367	0.621338	5.87	0.0530199	66	-0.075	0.037	0.0419587	0.125876	8653	1.1	0.062	0.043	0.149876	0.23552	4873	1.9	-0.042	0.134	0.752725	0.909591	1732	1.48
Sulfamethoxazole-trimethoprim	1-4 years	shannon	1 year	full model	-0.01	0.019	0.573715	0.664302	7.98	0.0184605	75	-0.008	0.022	0.724466	0.770859	7006	1.15	-0.075	0.041	0.0649609	0.178642	3897	1.14	0.152	0.07	0.0291535	0.341278	1447	1.21
Sulfamethoxazole-trimethoprim	1-4 years	shannon	180 days	full model	-0.016	0.017	0.354441	0.487356	7.74	0.0208742	74.2	-0.009	0.021	0.653563	0.77027	7754	1.12	-0.076	0.035	0.0309314	0.120418	4325	1.2	0.128	0.066	0.0534859	0.420316	1574	1.21
Sulfamethoxazole-trimethoprim	1-4 years	shannon	30 days	full model	-0.01	0.015	0.482826	0.612817	7.32	0.0257448	72.7	-0.001	0.018	0.955401	0.955401	8488	1.14	-0.058	0.028	0.0367107	0.100954	4779	1.24	0.115	0.062	0.0637371	0.35753	1707	1.16
Sulfamethoxazole-trimethoprim	1-4 years	shannon	none	full model	-0.012	0.015	0.393202	0.514859	5.7	0.0577102	64.9	-0.007	0.018	0.698314	0.709797	8653	1.13	-0.049	0.027	0.0720983	0.139955	4873	1.25	0.107	0.061	0.081054	0.382112	1732	1.25
Sulfamethoxazole-trimethoprim	4-8 years	shannon	1 year	full model	0.014	0.016	0.401092	0.551501	5.81	0.0547215	65.6	0.028	0.021	0.181195	0.332191	7006	1.11	0.025	0.029	0.38378	0.632689	3897	1.24	-0.097	0.049	0.0465379	0.341278	1447	1.35
Sulfamethoxazole-trimethoprim	4-8 years	shannon	180 days	full model	0.02	0.015	0.163542	0.284047	6.02	0.0493589	66.8	0.039	0.019	0.0416571	0.0937793	7754	1.13	0.02	0.026	0.449896	0.645503	4325	1.22	-0.08	0.045	0.0721975	0.420316	1574	1.29
Sulfamethoxazole-trimethoprim	4-8 years	shannon	30 days	full model	0.029	0.013	0.0221897	0.0563277	3.26	0.195444	38.7	0.03	0.017	0.0690926	0.160103	8488	1.14	0.047	0.022	0.036663	0.100954	4779	1.29	-0.037	0.04	0.364743	0.938858	1707	1.27
Sulfamethoxazole-trimethoprim	4-8 years	shannon	none	full model	0.03	0.012	0.0167697	0.050309	2.58	0.275668	22.4	0.032	0.017	0.0519415	0.135274	8653	1.14	0.042	0.021	0.0468291	0.134729	4873	1.33	-0.03	0.04	0.452318	0.878029	1732	1.25
Tetracyclines	<1 year	shannon	180 days	full model	0.003	0.023	0.882973	0.895606	0.85	0.654588	0	0.018	0.029	0.537904	0.657438	7754	1.04	-0.007	0.054	0.902991	0.908498	4325	1.08	-0.037	0.054	0.490877	0.972535	1574	1.13
Tetracyclines	<1 year	shannon	30 days	full model	-0.034	0.015	0.0203178	0.0558739	1.26	0.532431	0	-0.028	0.018	0.122179	0.223927	8488	1.1	-0.068	0.034	0.0439344	0.111526	4779	1.11	-0.019	0.042	0.659653	0.938858	1707	1.17
Tetracyclines	<1 year	shannon	none	full model	-0.033	0.014	0.0215078	0.0545966	1.31	0.51829	0	-0.026	0.017	0.135778	0.280041	8653	1.12	-0.067	0.033	0.0425274	0.134729	4873	1.11	-0.021	0.042	0.611789	0.909591	1732	1.15
Tetracyclines	1-4 years	shannon	1 year	full model	-0.021	0.008	0.00964296	0.0263514	1.37	0.504891	0	-0.02	0.01	0.0421921	0.0967587	7006	1.12	-0.042	0.022	0.0519138	0.178642	3897	1.16	-0.008	0.021	0.692449	0.905462	1447	1.12
Tetracyclines	1-4 years	shannon	180 days	full model	-0.015	0.007	0.035818	0.0844282	1.82	0.402291	0	-0.014	0.009	0.109191	0.200184	7754	1.16	-0.037	0.019	0.0566685	0.170005	4325	1.16	-0.003	0.017	0.871737	0.972535	1574	1.21
Tetracyclines	1-4 years	shannon	30 days	full model	-0.018	0.007	0.0059955	0.0212143	1.47	0.479553	0	-0.017	0.008	0.0395924	0.130655	8488	1.24	-0.035	0.017	0.0353895	0.100954	4779	1.21	-0.009	0.015	0.550844	0.938858	1707	1.23
Tetracyclines	1-4 years	shannon	none	full model	-0.021	0.006	0.00109923	0.00518207	0.68	0.711099	0	-0.018	0.008	0.0209568	0.070199	8653	1.27	-0.033	0.017	0.0464278	0.134729	4873	1.21	-0.02	0.014	0.154014	0.508246	1732	1.2
Tetracyclines	4-8 years	shannon	1 year	full model	-0.013	0.006	0.0221905	0.0488191	1.65	0.437625	0	-0.008	0.007	0.225081	0.353698	7006	1.15	-0.023	0.013	0.0644191	0.178642	3897	1.13	-0.024	0.017	0.158588	0.697786	1447	1.13
Tetracyclines	4-8 years	shannon	180 days	full model	-0.013	0.005	0.00612424	0.0183727	0.61	0.73563	0	-0.012	0.006	0.042627	0.0937793	7754	1.18	-0.014	0.012	0.215913	0.44532	4325	1.15	-0.024	0.016	0.115212	0.497811	1574	1.16
Tetracyclines	4-8 years	shannon	30 days	full model	-0.011	0.005	0.020207	0.0558739	1.26	0.531397	0	-0.007	0.005	0.169845	0.266899	8488	1.22	-0.019	0.011	0.0821874	0.180812	4779	1.19	-0.019	0.014	0.185893	0.681609	1707	1.17
Tetracyclines	4-8 years	shannon	none	full model	-0.01	0.005	0.0211894	0.0545966	1.19	0.551357	0	-0.007	0.005	0.161897	0.281189	8653	1.22	-0.02	0.011	0.0636391	0.139955	4873	1.19	-0.015	0.014	0.293633	0.764187	1732	1.15
Amoxicillin-clavulanic acid	<1 year	richness	180 days	full model	-30.019	17.403	0.0845385	0.159258	0.72	0.394599	0	-36.879	19.178	0.0545201	0.112448	7754	1.03	1.981	41.424	0.961851	0.991909	4325	1.16
Amoxicillin-clavulanic acid	<1 year	richness	30 days	full model	-9.461	11.111	0.394491	0.542425	10.13	0.00631202	80.3	-29.585	12.818	0.0210167	0.0493758	8488	1.07	54.859	23.523	0.0197379	0.0930502	4779	1.91	20.822	69.608	0.764885	0.934859	1707	1.54
Amoxicillin-clavulanic acid	<1 year	richness	none	full model	-9.189	10.366	0.375374	0.495494	10.92	0.00425628	81.7	-30.284	12.18	0.0129232	0.0387695	8653	1.07	45.1	20.614	0.0287296	0.105342	4873	1.66	58.881	68.651	0.391199	0.759387	1732	1.48
Amoxicillin-clavulanic acid	1-4 years	richness	1 year	full model	-7.564	7.894	0.33793	0.531033	4.42	0.1098	54.7	2.413	9.428	0.79799	0.834915	7006	1.03	-38.161	16.899	0.0239969	0.230414	3897	1.06	-11.517	27.778	0.678487	0.985079	1447	1.07
Amoxicillin-clavulanic acid	1-4 years	richness	180 days	full model	-9.194	7.11	0.196019	0.323431	0.7	0.704285	0	-5.358	8.544	0.53058	0.673428	7754	1.03	-19.275	14.488	0.183456	0.504505	4325	1.13	-12.62	27.563	0.647127	0.894424	1574	1.06
Amoxicillin-clavulanic acid	1-4 years	richness	30 days	full model	1.566	6.027	0.794986	0.882173	2.8	0.246493	28.6	7.298	6.934	0.292552	0.386169	8488	1.1	-16.558	13.632	0.224576	0.411723	4779	1.1	-14.546	27.243	0.593457	0.924174	1707	1.06
Amoxicillin-clavulanic acid	1-4 years	richness	none	full model	2.857	5.994	0.633635	0.696998	2.62	0.270457	23.5	8.405	6.928	0.225037	0.309426	8653	1.1	-15.207	13.426	0.257416	0.389448	4873	1.09	-7.756	26.242	0.767594	0.974254	1732	1.08
Amoxicillin-clavulanic acid	4-8 years	richness	1 year	full model	1.157	5.498	0.833363	0.873047	1.15	0.562201	0	2.54	6.638	0.702012	0.815566	7006	1.03	-8.526	11.835	0.471313	0.657552	3897	1.07	12.789	17.557	0.466456	0.87322	1447	1.05
Amoxicillin-clavulanic acid	4-8 years	richness	180 days	full model	0.209	5.206	0.968047	0.968047	1.64	0.440996	0	3.352	6.257	0.592159	0.72375	7754	1.04	-12.452	11.238	0.267918	0.6801	4325	1.08	6.017	17.064	0.724436	0.894424	1574	1.04
Amoxicillin-clavulanic acid	4-8 years	richness	30 days	full model	4.962	4.175	0.234616	0.351924	14.43	0.000737043	86.1	0.772	5.481	0.888021	0.945312	8488	1.06	-18.781	10.414	0.0713736	0.199956	4779	1.06	29.076	8.202	0.000404254	0.00667018	1707	1.34
Amoxicillin-clavulanic acid	4-8 years	richness	none	full model	3.189	4.111	0.437944	0.535264	15.78	0.000373771	87.3	-1.1	5.362	0.837487	0.924896	8653	1.06	-21.386	10.352	0.0388987	0.128366	4873	1.06	28.314	8.148	0.000524341	0.00865163	1732	1.31
Cephalosporins	<1 year	richness	180 days	full model	-15.076	18.212	0.407777	0.529952	0.49	0.782639	0	-20.924	22.6	0.354553	0.48751	7754	1.06	-18.893	40.78	0.643188	0.758043	4325	1.12	15.076	46.836	0.747585	0.894424	1574	1.03
Cephalosporins	<1 year	richness	30 days	full model	-18.492	8.919	0.0381294	0.0740159	2.43	0.296266	17.8	-23.552	12.26	0.0547562	0.106292	8488	1.07	-30.867	18.068	0.0876395	0.22247	4779	1.09	6.57	18.713	0.725587	0.934859	1707	1.66
Cephalosporins	<1 year	richness	none	full model	-21.822	7.769	0.00497202	0.0164077	1.46	0.481804	0	-23.743	11.394	0.0372052	0.0944441	8653	1.06	-29.306	13.127	0.0256363	0.105342	4873	1.16	-2.806	18.074	0.876655	0.986975	1732	1.63
Cephalosporins	1-4 years	richness	1 year	full model	2.355	4.447	0.596324	0.74002	0.76	0.685467	0	2.001	6.646	0.763353	0.834915	7006	1.08	-1.089	7.372	0.882594	0.952938	3897	1.44	9.839	10.239	0.33675	0.74085	1447	1.14
Cephalosporins	1-4 years	richness	180 days	full model	-0.365	4.127	0.929578	0.968047	1.68	0.430675	0	-1.779	6.162	0.772746	0.850021	7754	1.07	-4.188	6.817	0.539002	0.758043	4325	1.35	10.658	9.603	0.267249	0.777453	1574	1.14
Cephalosporins	1-4 years	richness	30 days	full model	-2.188	3.708	0.555147	0.654281	2.48	0.289148	19.4	-5.504	5.214	0.291187	0.386169	8488	1.09	-3.669	6.488	0.571764	0.673865	4779	1.27	10.697	9.055	0.237616	0.603178	1707	1.11
Cephalosporins	1-4 years	richness	none	full model	-3.716	3.571	0.298061	0.451001	1.26	0.533133	0	-6.948	5.146	0.176995	0.26428	8653	1.09	-3.522	6.362	0.579853	0.708709	4873	1.28	3.642	7.923	0.645796	0.887969	1732	1.37
Cephalosporins	4-8 years	richness	1 year	full model	-3.641	3.631	0.316008	0.531033	4.05	0.131703	50.7	-10.503	5.062	0.0380119	0.0836262	7006	1.05	7.099	8.49	0.403118	0.633471	3897	1.54	1.541	6.603	0.815465	0.985079	1447	1.28
Cephalosporins	4-8 years	richness	180 days	full model	-2.79	3.11	0.369761	0.508421	6.08	0.0479176	67.1	-8.839	4.036	0.0285535	0.0732953	7754	1.07	10.279	7.519	0.171669	0.504505	4325	1.43	2.981	6.415	0.642255	0.894424	1574	1.25
Cephalosporins	4-8 years	richness	30 days	full model	2.039	2.84	0.472697	0.577741	2.49	0.287635	19.7	-1.628	3.706	0.660438	0.778373	8488	1.09	8.92	6.518	0.171225	0.376696	4779	1.33	5.834	6.011	0.331905	0.684553	1707	1.29
Cephalosporins	4-8 years	richness	none	full model	1.916	2.8	0.493808	0.56192	1.71	0.424483	0	-1.006	3.684	0.784916	0.924896	8653	1.09	8.084	6.284	0.198371	0.386159	4873	1.32	3.979	5.914	0.501149	0.870417	1732	1.27
Clindamycin	<1 year	richness	180 days	full model	-41.063	8.526	1.46201e-06	1.60821e-05	2.66	0.265133	24.7	-34.705	10.207	0.0006769	0.0031911	7754	1.08	-63.504	16.865	0.000168642	0.00278259	4325	1.1	-13.279	39.425	0.7363	0.894424	1574	1.21
Clindamycin	<1 year	richness	30 days	full model	-47.184	5.311	6.44251e-19	2.12603e-17	0.94	0.625877	0	-45.542	6.429	1.51273e-12	4.99202e-11	8488	1.07	-57.916	12.638	4.70988e-06	0.000151548	4779	1.22	-41.688	14.152	0.00326792	0.0317886	1707	1.36
Clindamycin	<1 year	richness	none	full model	-56.233	4.786	7.12021e-32	2.34967e-30	0.9	0.638256	0	-55.715	5.627	5.51885e-23	1.82122e-21	8653	1.08	-65.232	12.254	1.0659e-07	3.51747e-06	4873	1.19	-48.194	13.584	0.000399505	0.00865163	1732	1.32
Clindamycin	1-4 years	richness	1 year	full model	-21.203	3.375	3.33761e-10	7.34274e-09	4.69	0.0958194	57.4	-17.199	3.848	7.97075e-06	8.76783e-05	7006	1.13	-34.632	9.365	0.000220355	0.00484781	3897	1.1	-34.441	10.626	0.00121856	0.0268082	1447	1.07
Clindamycin	1-4 years	richness	180 days	full model	-19.341	3.093	4.02854e-10	1.32942e-08	5.58	0.061338	64.2	-15.218	3.592	2.2983e-05	0.00075844	7754	1.11	-35.315	8.508	3.37937e-05	0.00111519	4325	1.15	-26.828	8.702	0.00208627	0.0667606	1574	1.16
Clindamycin	1-4 years	richness	30 days	full model	-17.191	2.721	2.64931e-10	4.37136e-09	5.89	0.0526405	66	-13.373	3.178	2.59722e-05	0.000428541	8488	1.13	-30.797	6.935	9.18475e-06	0.000151548	4779	1.21	-23.445	8.101	0.00385316	0.0317886	1707	1.1
Clindamycin	1-4 years	richness	none	full model	-17.074	2.651	1.19628e-10	1.3159e-09	6.34	0.0420913	68.4	-13.222	3.078	1.75708e-05	0.000193279	8653	1.13	-30.427	6.853	9.20854e-06	0.000101294	4873	1.24	-25.025	8.061	0.00193894	0.0159962	1732	1.11
Clindamycin	4-8 years	richness	1 year	full model	-9.278	2.806	0.000944579	0.00346346	0.58	0.748027	0	-10.816	3.526	0.00216315	0.00793157	7006	1.13	-7.555	5.986	0.206922	0.505809	3897	1.13	-5.218	7.323	0.476302	0.87322	1447	1.06
Clindamycin	4-8 years	richness	180 days	full model	-8.566	2.572	0.000867543	0.00318099	2.1	0.349313	4.9	-11.33	3.209	0.00041773	0.00275702	7754	1.12	-4.201	5.51	0.445812	0.758043	4325	1.2	-2.671	6.878	0.697797	0.894424	1574	1.1
Clindamycin	4-8 years	richness	30 days	full model	-5.002	2.251	0.0262998	0.0542434	0.74	0.690435	0	-6.252	2.738	0.0224436	0.0493758	8488	1.13	-1.45	4.975	0.770636	0.8477	4779	1.22	-4.016	6.523	0.538201	0.924174	1707	1.07
Clindamycin	4-8 years	richness	none	full model	-4.686	2.205	0.0335869	0.0791692	0.51	0.776037	0	-5.578	2.67	0.0367296	0.0944441	8653	1.13	-1.604	4.904	0.743652	0.818017	4873	1.25	-4.818	6.488	0.457819	0.839336	1732	1.07
Flucloxacillin	<1 year	richness	180 days	full model	-31.294	6.593	2.07011e-06	1.70784e-05	1.9	0.386101	0	-24.879	8.12	0.00219347	0.00904808	7754	1.04	-41.755	13.437	0.00190023	0.0125415	4325	1.05	-48.398	20.847	0.020391	0.224208	1574	1.08
Flucloxacillin	<1 year	richness	30 days	full model	-21.065	4.029	1.71479e-07	1.4147e-06	6.13	0.0465529	67.4	-15.012	5.144	0.00352659	0.0176852	8488	1.06	-24.79	7.459	0.000895475	0.00591013	4779	1.57	-48.874	13.109	0.000199395	0.00658003	1707	1.46
Flucloxacillin	<1 year	richness	none	full model	-18.684	3.7	4.43406e-07	3.6581e-06	3.59	0.166185	44.3	-14.323	4.876	0.00331564	0.0160557	8653	1.08	-20.641	6.444	0.00136787	0.00644854	4873	1.47	-38.475	12.051	0.00143566	0.0157923	1732	1.37
Flucloxacillin	1-4 years	richness	1 year	full model	-6.999	1.94	0.000308186	0.00135602	7.39	0.0248944	72.9	-10.488	2.328	6.75399e-06	8.76783e-05	7006	1.07	1.298	3.942	0.741971	0.903016	3897	1.07	-0.523	7.68	0.945725	0.985079	1447	1.07
Flucloxacillin	1-4 years	richness	180 days	full model	-6.228	1.803	0.00055155	0.00227514	3.58	0.167054	44.1	-8.551	2.191	9.57081e-05	0.00105279	7754	1.07	-1.843	3.553	0.604098	0.758043	4325	1.08	0.589	7.063	0.933596	0.955337	1574	1.06
Flucloxacillin	1-4 years	richness	30 days	full model	-4.032	1.673	0.0159804	0.0405656	2.67	0.263612	25	-6.029	2.08	0.0037514	0.0176852	8488	1.08	-0.044	3.158	0.988803	0.988803	4779	1.22	-1.609	6.25	0.796911	0.939216	1707	1.12
Flucloxacillin	1-4 years	richness	none	full model	-3.643	1.659	0.028098	0.0713256	3.93	0.140007	49.1	-6.064	2.07	0.00340576	0.0160557	8653	1.08	1.154	3.093	0.709012	0.806807	4873	1.25	-1.149	6.252	0.854163	0.986975	1732	1.11
Flucloxacillin	4-8 years	richness	1 year	full model	-3.781	1.861	0.0421236	0.102969	7.9	0.0192769	74.7	-5.707	2.282	0.0124031	0.0389811	7006	1.07	-5.915	4.059	0.145151	0.476872	3897	1.09	10.055	5.264	0.056313	0.253153	1447	1.06
Flucloxacillin	4-8 years	richness	180 days	full model	-4.749	1.731	0.00608628	0.0167373	5.97	0.0504577	66.5	-6.158	2.095	0.00330488	0.0121179	7754	1.06	-6.664	3.851	0.0835892	0.344806	4325	1.09	6.973	5.104	0.17212	0.611983	1574	1.06
Flucloxacillin	4-8 years	richness	30 days	full model	-2.755	1.497	0.0656867	0.120426	6.92	0.0314484	71.1	-5.841	1.929	0.0024704	0.0163046	8488	1.07	0.932	2.756	0.735203	0.836611	4779	2.07	4.718	4.662	0.311708	0.684553	1707	1.08
Flucloxacillin	4-8 years	richness	none	full model	-2.984	1.468	0.0420332	0.0866935	6.83	0.0328272	70.7	-5.97	1.896	0.00164549	0.0108603	8653	1.07	0.411	2.675	0.877795	0.917349	4873	1.98	4.717	4.651	0.310613	0.714542	1732	1.08
Fluoroquinolones	<1 year	richness	180 days	full model	-20.985	5.903	0.000378003	0.00178201	2.26	0.322624	11.6	-16.188	7.407	0.0288739	0.0732953	7754	1.05	-31.834	10.056	0.00155825	0.0125415	4325	1.13	13.249	41.542	0.749827	0.894424	1574	1.09
Fluoroquinolones	<1 year	richness	30 days	full model	-20.065	3.79	1.19857e-07	1.31843e-06	1.1	0.576118	0	-19.675	5.146	0.000132408	0.00145649	8488	1.08	-22.83	6.023	0.000152165	0.00167382	4779	1.15	-5.649	15.312	0.712218	0.934859	1707	1.63
Fluoroquinolones	<1 year	richness	none	full model	-24.085	3.553	1.21766e-11	2.00914e-10	0.03	0.9874	0	-23.688	4.902	1.37287e-06	2.26524e-05	8653	1.09	-24.744	5.546	8.33514e-06	0.000101294	4873	1.15	-23.125	14.041	0.0997568	0.29927	1732	1.54
Fluoroquinolones	1-4 years	richness	1 year	full model	-10.635	2.199	1.31903e-06	1.45093e-05	1.98	0.372179	0	-11.964	2.904	3.82264e-05	0.000267821	7006	1.21	-7.102	3.659	0.0523669	0.230414	3897	1.18	-18.489	8.597	0.0316678	0.253153	1447	1.08
Fluoroquinolones	1-4 years	richness	180 days	full model	-10.612	2.016	1.40438e-07	2.31724e-06	1.18	0.553783	0	-10.569	2.66	7.1484e-05	0.00105279	7754	1.18	-9.301	3.336	0.00532599	0.0292929	4325	1.22	-18.907	8.185	0.0210195	0.224208	1574	1.08
Fluoroquinolones	1-4 years	richness	30 days	full model	-5.684	1.569	0.000291737	0.00160455	3.7	0.157061	46	-4.068	1.97	0.0390085	0.0804551	8488	1.16	-7.091	2.789	0.0110408	0.0607246	4779	1.74	-17.464	7.072	0.013629	0.0899515	1707	1.08
Fluoroquinolones	1-4 years	richness	none	full model	-6.133	1.543	7.06642e-05	0.000388653	5.63	0.0597555	64.5	-3.68	1.948	0.058871	0.129516	8653	1.17	-9.131	2.709	0.000754958	0.00415227	4873	1.68	-18.013	7.068	0.0109134	0.0720283	1732	1.1
Fluoroquinolones	4-8 years	richness	1 year	full model	-5.39	2	0.00703587	0.0221127	1.4	0.495507	0	-5.454	2.524	0.0307614	0.0751946	7006	1.1	-7.277	3.685	0.0483634	0.230414	3897	1.21	2.268	7.167	0.751764	0.985079	1447	1.14
Fluoroquinolones	4-8 years	richness	180 days	full model	-5.29	1.832	0.00387741	0.0127955	1.55	0.459818	0	-6.016	2.278	0.00827076	0.0272935	7754	1.11	-5.668	3.436	0.0990567	0.363208	4325	1.22	3.077	6.972	0.659051	0.894424	1574	1.12
Fluoroquinolones	4-8 years	richness	30 days	full model	-5.101	1.639	0.00185247	0.00679239	0.83	0.658993	0	-5.61	2.077	0.00692484	0.0225422	8488	1.11	-5.511	3.07	0.0727112	0.199956	4779	1.33	-0.422	5.381	0.93756	0.996127	1707	2.16
Fluoroquinolones	4-8 years	richness	none	full model	-4.172	1.611	0.00962839	0.0288852	0.26	0.88002	0	-3.863	2.033	0.0574128	0.129516	8653	1.12	-5.351	3.037	0.0781475	0.214906	4873	1.34	-2.638	5.363	0.622785	0.887969	1732	2.15
Macrolides	<1 year	richness	180 days	full model	-29.858	14.179	0.0352205	0.0830197	0.21	0.900881	0	-34.45	17.385	0.0475616	0.112109	7754	1.03	-20.24	34.928	0.562305	0.758043	4325	1.06	-21.217	34.384	0.537295	0.894424	1574	1.11
Macrolides	<1 year	richness	30 days	full model	-23.093	8.682	0.0078145	0.0234435	1.12	0.572102	0	-27.611	10.326	0.00751406	0.0225422	8488	1.04	-27.17	27.202	0.317933	0.456165	4779	1.06	-4.231	19.849	0.831208	0.945857	1707	1.12
Macrolides	<1 year	richness	none	full model	-13.545	7.659	0.0769775	0.149427	0.89	0.639704	0	-14.444	8.71	0.097304	0.169002	8653	1.07	-30.741	27.267	0.259632	0.389448	4873	1.06	0.325	19.914	0.986975	0.986975	1732	1.11
Macrolides	1-4 years	richness	1 year	full model	-11.555	2.805	3.80582e-05	0.00020932	1.2	0.548988	0	-12.054	2.966	4.86946e-05	0.000267821	7006	1.04	4.095	14.65	0.779878	0.903016	3897	1.14	-13.407	10.708	0.210748	0.579557	1447	1.09
Macrolides	1-4 years	richness	180 days	full model	-10.811	2.739	7.92049e-05	0.000522753	1.03	0.596233	0	-10.932	2.925	0.000187408	0.00154611	7754	1.04	-0.107	12.488	0.993176	0.993176	4325	1.14	-16.272	10.006	0.104136	0.57335	1574	1.08
Macrolides	1-4 years	richness	30 days	full model	-8.484	2.655	0.00139435	0.00575168	0.48	0.786896	0	-8.051	2.866	0.00497967	0.0205411	8488	1.05	-6.406	10.897	0.55664	0.673865	4779	1.11	-14.468	9.232	0.117277	0.387013	1707	1.09
Macrolides	1-4 years	richness	none	full model	-8.311	2.646	0.00168191	0.00620731	0.64	0.725548	0	-7.776	2.856	0.00648565	0.0262664	8653	1.05	-6.347	10.872	0.559388	0.708709	4873	1.11	-15.29	9.212	0.0971509	0.29927	1732	1.09
Macrolides	4-8 years	richness	1 year	full model	-5.071	2.695	0.0598968	0.119794	0.9	0.636467	0	-5.279	3.018	0.0802751	0.16055	7006	1.05	-11.935	10.148	0.239614	0.527151	3897	1.17	-0.139	7.424	0.985079	0.985079	1447	1.07
Macrolides	4-8 years	richness	180 days	full model	-4.721	2.55	0.0641207	0.132249	0.36	0.834699	0	-5.23	2.863	0.0677633	0.124233	7754	1.05	-6.02	9.07	0.506901	0.758043	4325	1.21	-0.748	7.145	0.916655	0.955337	1574	1.09
Macrolides	4-8 years	richness	30 days	full model	-3.473	2.376	0.14377	0.237221	0.31	0.856345	0	-3.837	2.649	0.147501	0.221252	8488	1.07	-5.044	8.538	0.55472	0.673865	4779	1.18	0.034	6.911	0.996127	0.996127	1707	1.07
Macrolides	4-8 years	richness	none	full model	-2.682	2.369	0.257578	0.425003	0.33	0.848942	0	-2.781	2.643	0.292718	0.386388	8653	1.07	-5.973	8.437	0.479008	0.63229	4873	1.18	0.2	6.91	0.976875	0.986975	1732	1.06
Nitrofurantoin	<1 year	richness	180 days	full model	13.849	7.303	0.0579037	0.127388	0.35	0.838925	0	16.73	9.071	0.0651594	0.124233	7754	1.1	9.964	13.526	0.461382	0.758043	4325	1.16	1.666	29.735	0.955337	0.955337	1574	1.1
Nitrofurantoin	<1 year	richness	30 days	full model	11.1	4.706	0.018335	0.0432182	4.79	0.0913982	58.2	14.881	6.055	0.0139975	0.0355322	8488	1.11	13.462	8.563	0.115996	0.273419	4779	1.17	-20.803	15.351	0.175561	0.526684	1707	1.18
Nitrofurantoin	<1 year	richness	none	full model	6.43	4.132	0.119725	0.207943	6.14	0.0464602	67.4	8.842	5.246	0.0919447	0.168565	8653	1.17	10.958	7.606	0.149717	0.38005	4873	1.18	-27.151	14.226	0.0564858	0.26629	1732	1.19
Nitrofurantoin	1-4 years	richness	1 year	full model	-1.406	2.993	0.638608	0.74002	3.95	0.138634	49.4	1.423	3.751	0.704353	0.815566	7006	1.15	-12.269	6.267	0.0503287	0.230414	3897	1.21	3.597	8.137	0.65849	0.985079	1447	1.33
Nitrofurantoin	1-4 years	richness	180 days	full model	-1.634	2.572	0.525292	0.619095	3.11	0.21148	35.6	0.784	3.164	0.804287	0.856176	7754	1.18	-10.084	5.44	0.0638687	0.301095	4325	1.4	0.878	7.554	0.907447	0.955337	1574	1.3
Nitrofurantoin	1-4 years	richness	30 days	full model	-2.859	2.197	0.193071	0.303397	1.91	0.383877	0	-1.508	2.75	0.583589	0.74071	8488	1.19	-8.087	4.452	0.0693667	0.199956	4779	1.49	0.602	6.379	0.9248	0.996127	1707	2.59
Nitrofurantoin	1-4 years	richness	none	full model	-2.192	2.118	0.300668	0.451001	1.01	0.602844	0	-1.939	2.68	0.469395	0.595771	8653	1.22	-4.923	4.165	0.23729	0.389448	4873	1.55	2.503	6.201	0.686465	0.906133	1732	2.54
Nitrofurantoin	4-8 years	richness	1 year	full model	-1.369	2.73	0.616039	0.74002	1.52	0.468549	0	-3.912	3.504	0.264227	0.415214	7006	1.2	3.402	4.796	0.47822	0.657552	3897	1.4	-1.396	10.403	0.893289	0.985079	1447	1.55
Nitrofurantoin	4-8 years	richness	180 days	full model	-0.771	2.509	0.758754	0.863409	1.26	0.53374	0	-2.305	3.273	0.481309	0.635328	7754	1.2	3.043	4.35	0.484254	0.758043	4325	1.48	-5.358	8.871	0.545992	0.894424	1574	1.49
Nitrofurantoin	4-8 years	richness	30 days	full model	0.546	2.178	0.801975	0.882173	1.5	0.471938	0	-0.577	2.801	0.83677	0.920447	8488	1.26	4.017	3.847	0.296539	0.456165	4779	1.49	-5.23	7.954	0.510948	0.924174	1707	1.71
Nitrofurantoin	4-8 years	richness	none	full model	0.623	2.09	0.765513	0.771468	1.82	0.402113	0	-1.06	2.734	0.698257	0.853425	8653	1.26	4.368	3.548	0.218392	0.386159	4873	1.55	-3.932	7.937	0.620415	0.887969	1732	1.69
Penicillin V	<1 year	richness	180 days	full model	-10.44	3.684	0.00459686	0.0137906	6.66	0.0357752	70	-5.747	4.539	0.20553	0.322976	7754	1.05	-29.993	8.425	0.000374903	0.00412393	4325	1.05	-6.128	9.507	0.519328	0.894424	1574	1.1
Penicillin V	<1 year	richness	30 days	full model	-7.344	2.412	0.00233358	0.00770081	6.47	0.0394296	69.1	-4.008	2.943	0.173178	0.248472	8488	1.06	-19.764	5.476	0.000310181	0.002559	4779	1.06	-6.081	6.596	0.356733	0.692482	1707	1.09
Penicillin V	<1 year	richness	none	full model	-7.107	2.264	0.0016929	0.00620731	6.36	0.0415631	68.6	-3.784	2.779	0.17337	0.26428	8653	1.06	-17.925	4.883	0.000244312	0.00201557	4873	1.06	-6.108	6.486	0.346444	0.714542	1732	1.09
Penicillin V	1-4 years	richness	1 year	full model	-2.764	1.447	0.0561534	0.119794	2.38	0.304956	15.8	-4.473	1.825	0.0142551	0.0392015	7006	1.08	0.33	3.068	0.914273	0.952938	3897	1.08	-0.157	3.76	0.966717	0.985079	1447	1.11
Penicillin V	1-4 years	richness	180 days	full model	-2.267	1.324	0.0868682	0.159258	2.18	0.336173	8.3	-3.693	1.65	0.025251	0.0732953	7754	1.1	-0.212	2.862	0.940992	0.991909	4325	1.08	1.098	3.512	0.75467	0.894424	1574	1.11
Penicillin V	1-4 years	richness	30 days	full model	-2.709	1.213	0.0255332	0.0542434	2.54	0.281169	21.2	-4.176	1.524	0.00614314	0.0225249	8488	1.11	-0.298	2.591	0.908353	0.936739	4779	1.08	0.018	3.16	0.995478	0.996127	1707	1.12
Penicillin V	1-4 years	richness	none	full model	-2.496	1.193	0.0363137	0.0798901	2.33	0.311948	14.2	-3.853	1.489	0.00967831	0.0319384	8653	1.12	-0.266	2.566	0.917349	0.917349	4873	1.08	0.227	3.157	0.942643	0.986975	1732	1.12
Penicillin V	4-8 years	richness	1 year	full model	-1.545	1.046	0.139693	0.256103	1.16	0.560986	0	-1.944	1.278	0.12828	0.235181	7006	1.08	0.749	2.424	0.757381	0.903016	3897	1.1	-2.661	2.762	0.335485	0.74085	1447	1.08
Penicillin V	4-8 years	richness	180 days	full model	-1.035	0.972	0.287151	0.430727	1.23	0.54069	0	-1.358	1.192	0.254783	0.366241	7754	1.09	1.081	2.23	0.627671	0.758043	4325	1.1	-2.324	2.55	0.362304	0.891826	1574	1.09
Penicillin V	4-8 years	richness	30 days	full model	-0.958	0.911	0.292541	0.419733	2.12	0.346691	5.6	-1.726	1.131	0.127146	0.206636	8488	1.1	1.61	2	0.421014	0.578894	4779	1.1	-1.201	2.394	0.616116	0.924174	1707	1.09
Penicillin V	4-8 years	richness	none	full model	-0.809	0.895	0.366042	0.495494	1.93	0.380422	0	-1.466	1.104	0.184195	0.26428	8653	1.11	1.653	1.986	0.40525	0.557219	4873	1.1	-1.299	2.398	0.588089	0.887969	1732	1.09
Penicillins extended spectrum	<1 year	richness	180 days	full model	-3.766	4.897	0.44191	0.540112	1.06	0.588835	0	-6.994	6.147	0.255259	0.366241	7754	1.14	-0.749	9.367	0.936305	0.991909	4325	1.2	9.553	16.155	0.554394	0.894424	1574	1.09
Penicillins extended spectrum	<1 year	richness	30 days	full model	-2.256	3.009	0.453311	0.575356	0.84	0.658627	0	-0.156	3.788	0.967182	0.967182	8488	1.19	-5.982	5.646	0.289497	0.456165	4779	1.29	-5.39	10.304	0.600969	0.924174	1707	1.72
Penicillins extended spectrum	<1 year	richness	none	full model	-2.014	2.77	0.467319	0.550769	1.08	0.58401	0	-0.398	3.462	0.908476	0.936866	8653	1.26	-6.526	5.199	0.209472	0.386159	4873	1.31	1.244	10.071	0.901707	0.986975	1732	1.71
Penicillins extended spectrum	1-4 years	richness	1 year	full model	-0.599	1.99	0.763249	0.839574	2.82	0.243725	29.2	-1.194	2.498	0.632542	0.815566	7006	1.18	3.52	3.796	0.353935	0.598966	3897	1.29	-8.946	6.62	0.176823	0.555729	1447	1.29
Penicillins extended spectrum	1-4 years	richness	180 days	full model	-0.252	1.762	0.88612	0.968047	2.57	0.277306	22	-0.224	2.229	0.920006	0.932723	7754	1.25	2.138	3.254	0.511204	0.758043	4325	1.47	-9.002	6.148	0.143338	0.57335	1574	1.28
Penicillins extended spectrum	1-4 years	richness	30 days	full model	-0.204	1.466	0.889402	0.917196	3.39	0.183449	41	0.186	1.926	0.923128	0.951976	8488	1.38	1.504	2.578	0.559544	0.673865	4779	1.65	-8.244	4.712	0.0803755	0.331549	1707	2.41
Penicillins extended spectrum	1-4 years	richness	none	full model	-0.478	1.435	0.739115	0.771468	2.47	0.291235	18.9	-0.375	1.891	0.842881	0.924896	8653	1.39	1.232	2.498	0.621897	0.73295	4873	1.71	-7.069	4.666	0.129931	0.35731	1732	2.39
Penicillins extended spectrum	4-8 years	richness	1 year	full model	-1.412	1.593	0.375383	0.550562	1.14	0.566264	0	-1.51	2.069	0.465558	0.660625	7006	1.21	-2.884	2.923	0.323802	0.598966	3897	1.37	3.109	4.815	0.51864	0.877698	1447	1.43
Penicillins extended spectrum	4-8 years	richness	180 days	full model	-1.145	1.412	0.417538	0.529952	2.45	0.293671	18.4	-0.881	1.778	0.620292	0.731058	7754	1.27	-3.701	2.693	0.169329	0.504505	4325	1.4	4.526	4.589	0.32414	0.864373	1574	1.42
Penicillins extended spectrum	4-8 years	richness	30 days	full model	-0.996	1.232	0.418736	0.552732	0.67	0.714296	0	-0.72	1.612	0.655197	0.778373	8488	1.35	-2.197	2.178	0.313194	0.456165	4779	1.98	1.315	3.966	0.74022	0.934859	1707	2.36
Penicillins extended spectrum	4-8 years	richness	none	full model	-0.98	1.209	0.417468	0.529863	1.15	0.561709	0	-0.263	1.591	0.868842	0.924896	8653	1.37	-2.768	2.104	0.188433	0.386159	4873	1.93	0.917	3.971	0.817327	0.986975	1732	2.35
Sulfamethoxazole-trimethoprim	<1 year	richness	180 days	full model	-16.759	12.714	0.187445	0.323431	0.86	0.651409	0	-19.635	15.294	0.199223	0.322976	7754	1.07	-15.945	23.786	0.502667	0.758043	4325	1.09	58.823	83.431	0.48089	0.894424	1574	1.08
Sulfamethoxazole-trimethoprim	<1 year	richness	30 days	full model	0.096	6.76	0.988653	0.988653	7.52	0.0232399	73.4	-17.125	9.226	0.0634836	0.116387	8488	1.08	19.952	10.079	0.0478151	0.197237	4779	2.01	23.367	58.323	0.688732	0.934859	1707	1.09
Sulfamethoxazole-trimethoprim	<1 year	richness	none	full model	5.29	5.848	0.365755	0.495494	15.47	0.000436948	87.1	-14.083	7.989	0.0779624	0.160797	8653	1.1	32.292	9.02	0.000347017	0.00229031	4873	1.9	-16.913	27.993	0.545803	0.887969	1732	1.48
Sulfamethoxazole-trimethoprim	1-4 years	richness	1 year	full model	-0.13	4.046	0.974289	0.974289	4.32	0.115052	53.8	1.005	4.824	0.834915	0.834915	7006	1.15	-11.748	8.628	0.173408	0.476872	3897	1.14	22.771	14.612	0.119384	0.43774	1447	1.21
Sulfamethoxazole-trimethoprim	1-4 years	richness	180 days	full model	0.158	3.745	0.966397	0.968047	2.86	0.239502	30	0.385	4.556	0.932723	0.932723	7754	1.12	-6.217	7.445	0.403738	0.758043	4325	1.2	20.552	13.998	0.14225	0.57335	1574	1.21
Sulfamethoxazole-trimethoprim	1-4 years	richness	30 days	full model	-0.593	3.156	0.851038	0.905943	3.47	0.17625	42.4	1.053	3.912	0.787772	0.89643	8488	1.14	-7.796	5.855	0.183075	0.377593	4779	1.24	16.763	13.005	0.197587	0.543365	1707	1.16
Sulfamethoxazole-trimethoprim	1-4 years	richness	none	full model	-0.907	3.121	0.771468	0.771468	1.92	0.382253	0	0.233	3.878	0.952109	0.952109	8653	1.13	-6.06	5.765	0.293169	0.420634	4873	1.25	12.174	12.841	0.343231	0.714542	1732	1.25
Sulfamethoxazole-trimethoprim	4-8 years	richness	1 year	full model	1.645	3.508	0.639108	0.74002	0.36	0.837046	0	3.298	4.674	0.480454	0.660625	7006	1.11	0.367	6.219	0.952938	0.952938	3897	1.24	-2.776	10.184	0.785226	0.985079	1447	1.35
Sulfamethoxazole-trimethoprim	4-8 years	richness	180 days	full model	3.416	3.146	0.277567	0.430727	1.09	0.580377	0	6.249	4.176	0.134594	0.233769	7754	1.13	-0.74	5.558	0.894063	0.991909	4325	1.22	0.95	9.404	0.919553	0.955337	1574	1.29
Sulfamethoxazole-trimethoprim	4-8 years	richness	30 days	full model	4.744	2.736	0.082924	0.144026	1.1	0.577176	0	6.324	3.674	0.0851964	0.147973	8488	1.14	0.908	4.681	0.846189	0.900782	4779	1.29	8.929	8.496	0.293406	0.684553	1707	1.27
Sulfamethoxazole-trimethoprim	4-8 years	richness	none	full model	4.205	2.669	0.115156	0.207943	2.01	0.366827	0.3	6.184	3.627	0.0882603	0.168565	8653	1.14	-0.541	4.451	0.903302	0.917349	4873	1.33	10.614	8.481	0.210899	0.535358	1732	1.25
Tetracyclines	<1 year	richness	180 days	full model	-4.743	4.985	0.341347	0.489759	0.7	0.705832	0	-1.975	6.351	0.755796	0.850021	7754	1.04	-5.613	11.305	0.619562	0.758043	4325	1.08	-12.847	11.45	0.262048	0.777453	1574	1.13
Tetracyclines	<1 year	richness	30 days	full model	-11.491	3.218	0.000355161	0.00167433	0.24	0.888612	0	-10.393	3.951	0.00854145	0.023489	8488	1.1	-13.29	7.08	0.0605685	0.199956	4779	1.11	-14.229	8.915	0.11066	0.387013	1707	1.17
Tetracyclines	<1 year	richness	none	full model	-11.427	3.076	0.000202801	0.000956061	0.46	0.794842	0	-10.054	3.738	0.00716357	0.0262664	8653	1.12	-13.44	6.902	0.051583	0.154749	4873	1.11	-15.692	8.72	0.0721344	0.29369	1732	1.15
Tetracyclines	1-4 years	richness	1 year	full model	-7.898	1.766	7.70021e-06	5.64682e-05	0.62	0.733767	0	-8.514	2.124	6.16762e-05	0.000271375	7006	1.12	-4.522	4.648	0.33068	0.598966	3897	1.16	-8.274	4.353	0.0575348	0.253153	1447	1.12
Tetracyclines	1-4 years	richness	180 days	full model	-6.019	1.583	0.000143174	0.000787459	0.53	0.766041	0	-6.745	1.976	0.000643194	0.0031911	7754	1.16	-3.509	4.047	0.385974	0.758043	4325	1.16	-5.619	3.495	0.1081	0.57335	1574	1.21
Tetracyclines	1-4 years	richness	30 days	full model	-5.646	1.413	6.45598e-05	0.000426095	0.14	0.930909	0	-5.933	1.765	0.000777871	0.00641743	8488	1.24	-4.436	3.543	0.210573	0.40876	4779	1.21	-5.688	3.161	0.0721517	0.331549	1707	1.23
Tetracyclines	1-4 years	richness	none	full model	-5.989	1.369	1.21664e-05	8.02985e-05	0.2	0.906151	0	-6.022	1.711	0.000434913	0.00358803	8653	1.27	-4.738	3.529	0.179461	0.386159	4873	1.21	-6.787	2.992	0.0234309	0.12887	1732	1.2
Tetracyclines	4-8 years	richness	1 year	full model	-2.961	1.207	0.0141853	0.0390095	1.74	0.418874	0	-2.048	1.46	0.160604	0.271791	7006	1.15	-3.776	2.7	0.161975	0.476872	3897	1.13	-6.938	3.545	0.0505483	0.253153	1447	1.13
Tetracyclines	4-8 years	richness	180 days	full model	-2.824	1.061	0.00777714	0.019742	1.57	0.456088	0	-2.429	1.26	0.0538663	0.112448	7754	1.18	-2.142	2.459	0.38378	0.758043	4325	1.15	-6.691	3.273	0.0411389	0.329111	1574	1.16
Tetracyclines	4-8 years	richness	30 days	full model	-2.396	0.992	0.0157158	0.0405656	1.62	0.444435	0	-1.788	1.186	0.131495	0.206636	8488	1.22	-2.651	2.26	0.240887	0.418382	4779	1.19	-5.913	3.031	0.0512614	0.281938	1707	1.17
Tetracyclines	4-8 years	richness	none	full model	-2.378	0.976	0.0148565	0.0408555	1.16	0.560522	0	-1.849	1.161	0.111396	0.183803	8653	1.22	-2.748	2.251	0.222334	0.386159	4873	1.19	-5.269	3.009	0.0800974	0.29369	1732	1.15
Amoxicillin-clavulanic acid	<1 year	inverse simpson	180 days	full model	-3.242	2.641	0.21953	0.381288	0.71	0.399357	0	-4.685	3.147	0.136611	0.294071	7754	1.03	0.189	4.852	0.968946	0.992918	4325	1.16
Amoxicillin-clavulanic acid	<1 year	inverse simpson	30 days	full model	-0.735	1.634	0.652856	0.742905	6.25	0.0439904	68	-3.896	2.073	0.0602448	0.194144	8488	1.07	4.23	2.734	0.12198	0.293415	4779	1.91	8.029	11.074	0.468526	0.971892	1707	1.55
Amoxicillin-clavulanic acid	<1 year	inverse simpson	none	full model	-0.84	1.499	0.575266	0.703102	5.84	0.0540438	65.7	-3.742	1.961	0.0564243	0.206889	8653	1.07	2.857	2.382	0.230318	0.400026	4873	1.66	11.21	10.836	0.301071	0.954994	1732	1.49
Amoxicillin-clavulanic acid	1-4 years	inverse simpson	1 year	full model	-1.098	1.179	0.351927	0.483899	0.25	0.881254	0	-0.706	1.557	0.650259	0.841512	7006	1.03	-1.885	1.978	0.340544	0.681088	3897	1.06	-0.317	4.43	0.943039	0.987945	1447	1.07
Amoxicillin-clavulanic acid	1-4 years	inverse simpson	180 days	full model	-1.133	1.049	0.280521	0.420782	0.11	0.948588	0	-1.299	1.402	0.354376	0.485125	7754	1.03	-1.087	1.697	0.521769	0.793113	4325	1.13	0.187	4.379	0.965918	0.965918	1574	1.07
Amoxicillin-clavulanic acid	1-4 years	inverse simpson	30 days	full model	-0.21	0.896	0.814324	0.839771	0.57	0.751013	0	0.261	1.121	0.816286	0.853726	8488	1.1	-1.199	1.585	0.449267	0.6739	4779	1.1	0.152	4.327	0.971892	0.971892	1707	1.06
Amoxicillin-clavulanic acid	1-4 years	inverse simpson	none	full model	0.033	0.885	0.970138	0.970138	0.44	0.804179	0	0.453	1.116	0.684739	0.807014	8653	1.1	-0.805	1.551	0.603676	0.766872	4873	1.09	0.222	4.135	0.957107	0.957107	1732	1.08
Amoxicillin-clavulanic acid	4-8 years	inverse simpson	1 year	full model	-1.277	0.822	0.12008	0.203213	0.16	0.922143	0	-1.53	1.096	0.163059	0.298941	7006	1.03	-0.829	1.385	0.549398	0.809033	3897	1.07	-1.465	2.799	0.60083	0.987945	1447	1.05
Amoxicillin-clavulanic acid	4-8 years	inverse simpson	180 days	full model	-1.166	0.776	0.132885	0.284328	0.2	0.905239	0	-1.106	1.027	0.281262	0.464083	7754	1.04	-0.993	1.316	0.450514	0.785224	4325	1.08	-2.312	2.711	0.394002	0.965918	1574	1.04
Amoxicillin-clavulanic acid	4-8 years	inverse simpson	30 days	full model	-0.308	0.627	0.623847	0.735248	4.37	0.112371	54.3	-1.01	0.887	0.254598	0.420087	8488	1.06	-1.057	1.21	0.38259	0.601213	4779	1.06	2.084	1.305	0.110363	0.725058	1707	1.34
Amoxicillin-clavulanic acid	4-8 years	inverse simpson	none	full model	-0.383	0.615	0.53285	0.67631	5.29	0.0711753	62.2	-1.075	0.863	0.21298	0.351417	8653	1.06	-1.297	1.196	0.278131	0.458917	4873	1.06	2.207	1.286	0.0862564	0.574891	1732	1.31
Cephalosporins	<1 year	inverse simpson	180 days	full model	0.546	2.726	0.841286	0.890321	2.1	0.349323	4.9	1.518	3.709	0.682343	0.77679	7754	1.06	3.009	4.777	0.528742	0.793113	4325	1.12	-9.357	7.446	0.209068	0.955741	1574	1.03
Cephalosporins	<1 year	inverse simpson	30 days	full model	-1.114	1.297	0.390428	0.609992	0.04	0.980516	0	-1.268	1.983	0.522433	0.663088	8488	1.07	-1.204	2.1	0.566405	0.718899	4779	1.09	-0.587	2.971	0.843357	0.971892	1707	1.66
Cephalosporins	<1 year	inverse simpson	none	full model	-1.704	1.081	0.115086	0.245343	0.19	0.90738	0	-2.357	1.835	0.198856	0.346957	8653	1.06	-1.353	1.517	0.372581	0.534572	4873	1.16	-1.369	2.847	0.630744	0.954994	1732	1.63
Cephalosporins	1-4 years	inverse simpson	1 year	full model	-0.131	0.626	0.834093	0.873812	1.36	0.505378	0	-1.179	1.098	0.283037	0.420785	7006	1.08	0.325	0.863	0.706558	0.887714	3897	1.44	0.552	1.633	0.735266	0.987945	1447	1.14
Cephalosporins	1-4 years	inverse simpson	180 days	full model	-0.494	0.58	0.39409	0.541873	1.54	0.462453	0	-1.521	1.011	0.13255	0.294071	7754	1.07	-0.019	0.799	0.981021	0.992918	4325	1.35	0.111	1.527	0.942122	0.965918	1574	1.14
Cephalosporins	1-4 years	inverse simpson	30 days	full model	-0.46	0.524	0.379369	0.609992	2.04	0.361269	1.8	-1.394	0.843	0.0984837	0.23214	8488	1.09	0.198	0.754	0.792747	0.902091	4779	1.27	-0.14	1.442	0.92265	0.971892	1707	1.11
Cephalosporins	1-4 years	inverse simpson	none	full model	-0.531	0.503	0.291621	0.458262	2.06	0.357862	2.7	-1.345	0.829	0.104481	0.283002	8653	1.09	0.215	0.735	0.769933	0.907421	4873	1.28	-0.836	1.252	0.504598	0.954994	1732	1.38
Cephalosporins	4-8 years	inverse simpson	1 year	full model	-0.939	0.547	0.0857582	0.161296	4.33	0.114923	53.8	-2.241	0.836	0.00738197	0.0487237	7006	1.05	0.243	0.993	0.807013	0.887714	3897	1.54	-0.204	1.052	0.846127	0.987945	1447	1.28
Cephalosporins	4-8 years	inverse simpson	180 days	full model	-0.668	0.47	0.154646	0.284328	4.42	0.109669	54.8	-1.585	0.662	0.0167272	0.0796329	7754	1.07	0.693	0.881	0.431481	0.785224	4325	1.43	-0.322	1.017	0.751718	0.965918	1574	1.25
Cephalosporins	4-8 years	inverse simpson	30 days	full model	-0.275	0.422	0.514866	0.662667	1.51	0.470471	0	-0.719	0.599	0.23033	0.41777	8488	1.09	0.466	0.758	0.538501	0.718899	4779	1.33	-0.323	0.953	0.734798	0.971892	1707	1.29
Cephalosporins	4-8 years	inverse simpson	none	full model	-0.263	0.412	0.522437	0.67631	1.1	0.577614	0	-0.561	0.593	0.344535	0.516802	8653	1.09	0.363	0.726	0.617224	0.766872	4873	1.32	-0.561	0.931	0.546721	0.954994	1732	1.27
Clindamycin	<1 year	inverse simpson	180 days	full model	-3.375	1.252	0.00701455	0.046296	1.05	0.590602	0	-2.26	1.675	0.177233	0.344041	7754	1.08	-4.918	1.976	0.0128279	0.225445	4325	1.1	-3.45	6.264	0.581864	0.965918	1574	1.21
Clindamycin	<1 year	inverse simpson	30 days	full model	-4.283	0.794	6.8731e-08	2.26812e-06	0.25	0.88445	0	-4.585	1.04	1.04936e-05	0.000346287	8488	1.07	-3.694	1.469	0.011961	0.170526	4779	1.22	-4.252	2.247	0.0586276	0.725058	1707	1.36
Clindamycin	<1 year	inverse simpson	none	full model	-5.125	0.719	1.01705e-12	3.35627e-11	0.57	0.751875	0	-5.522	0.906	1.15111e-09	3.79867e-08	8653	1.08	-4.273	1.416	0.00255952	0.084464	4873	1.19	-4.854	2.141	0.0235054	0.574891	1732	1.32
Clindamycin	1-4 years	inverse simpson	1 year	full model	-2.237	0.523	1.89325e-05	0.000416515	0.94	0.624425	0	-2.491	0.636	9.01601e-05	0.00198352	7006	1.13	-1.306	1.096	0.233248	0.570162	3897	1.1	-2.657	1.693	0.116741	0.642077	1447	1.07
Clindamycin	1-4 years	inverse simpson	180 days	full model	-1.974	0.476	3.3826e-05	0.00111626	0.44	0.802574	0	-2.18	0.59	0.000218689	0.00721673	7754	1.11	-1.414	0.997	0.156093	0.436207	4325	1.15	-1.92	1.378	0.163802	0.955741	1574	1.17
Clindamycin	1-4 years	inverse simpson	30 days	full model	-1.651	0.411	5.791e-05	0.000637009	1.06	0.588227	0	-1.925	0.514	0.000181172	0.00298934	8488	1.13	-0.943	0.806	0.242408	0.444414	4779	1.21	-1.738	1.283	0.175772	0.725058	1707	1.1
Clindamycin	1-4 years	inverse simpson	none	full model	-1.565	0.399	8.64393e-05	0.00123589	0.81	0.665768	0	-1.723	0.496	0.000511956	0.00844728	8653	1.13	-0.972	0.792	0.219708	0.400026	4873	1.24	-2.058	1.267	0.104526	0.574891	1732	1.11
Clindamycin	4-8 years	inverse simpson	1 year	full model	-1.023	0.418	0.0143794	0.0595652	0.96	0.619548	0	-0.909	0.582	0.118546	0.237092	7006	1.13	-1.483	0.7	0.0343575	0.277323	3897	1.13	-0.207	1.168	0.859554	0.987945	1447	1.06
Clindamycin	4-8 years	inverse simpson	180 days	full model	-0.827	0.382	0.0305793	0.0917379	0.66	0.718849	0	-0.772	0.527	0.14258	0.294071	7754	1.12	-1.149	0.645	0.0750378	0.359835	4325	1.2	-0.136	1.093	0.901042	0.965918	1574	1.1
Clindamycin	4-8 years	inverse simpson	30 days	full model	-0.692	0.333	0.0375652	0.123965	0.8	0.669282	0	-0.489	0.443	0.269761	0.42391	8488	1.13	-1.116	0.578	0.0537345	0.184299	4779	1.22	-0.448	1.036	0.665709	0.971892	1707	1.07
Clindamycin	4-8 years	inverse simpson	none	full model	-0.639	0.325	0.0492391	0.147717	0.83	0.659988	0	-0.455	0.43	0.290119	0.455902	8653	1.13	-1.058	0.567	0.0619818	0.225401	4873	1.25	-0.313	1.023	0.759404	0.954994	1732	1.07
Flucloxacillin	<1 year	inverse simpson	180 days	full model	-2.992	0.972	0.00208648	0.0172134	0.71	0.702288	0	-3.663	1.333	0.00599298	0.0494421	7754	1.04	-1.954	1.574	0.214468	0.544419	4325	1.05	-3.44	3.31	0.298745	0.965918	1574	1.08
Flucloxacillin	<1 year	inverse simpson	30 days	full model	-2.365	0.577	4.12636e-05	0.000637009	0.32	0.851014	0	-2.595	0.832	0.0018245	0.0200695	8488	1.06	-2.013	0.867	0.0202964	0.170526	4779	1.57	-2.96	2.082	0.155374	0.725058	1707	1.46
Flucloxacillin	<1 year	inverse simpson	none	full model	-2.007	0.52	0.000112354	0.00123589	1.4	0.497673	0	-2.545	0.785	0.00119376	0.0131314	8653	1.08	-1.384	0.744	0.0630732	0.225401	4873	1.47	-2.91	1.898	0.125549	0.591872	1732	1.37
Flucloxacillin	1-4 years	inverse simpson	1 year	full model	-0.926	0.287	0.00126883	0.0114665	1.45	0.485101	0	-1.211	0.385	0.001652	0.018172	7006	1.07	-0.493	0.461	0.285612	0.628346	3897	1.07	-1.084	1.224	0.375817	0.987945	1447	1.07
Flucloxacillin	1-4 years	inverse simpson	180 days	full model	-0.926	0.264	0.000460088	0.00526669	0.76	0.682565	0	-1.125	0.36	0.00176433	0.0291115	7754	1.07	-0.647	0.416	0.12041	0.397352	4325	1.08	-1.024	1.121	0.361019	0.965918	1574	1.06
Flucloxacillin	1-4 years	inverse simpson	30 days	full model	-0.811	0.241	0.000750083	0.00618818	0.21	0.900023	0	-0.919	0.336	0.00632798	0.0417647	8488	1.08	-0.694	0.367	0.058704	0.184299	4779	1.22	-0.727	0.992	0.463419	0.971892	1707	1.12
Flucloxacillin	1-4 years	inverse simpson	none	full model	-0.77	0.237	0.00114147	0.00837196	0.4	0.819253	0	-0.918	0.333	0.00590334	0.038962	8653	1.08	-0.622	0.357	0.082025	0.225569	4873	1.25	-0.601	0.984	0.54175	0.954994	1732	1.11
Flucloxacillin	4-8 years	inverse simpson	1 year	full model	-0.502	0.279	0.0711959	0.161296	3	0.223561	33.2	-0.92	0.377	0.0146425	0.0487237	7006	1.07	-0.126	0.475	0.791011	0.887714	3897	1.09	0.393	0.839	0.639771	0.987945	1447	1.06
Flucloxacillin	4-8 years	inverse simpson	180 days	full model	-0.633	0.259	0.0145592	0.0686363	2.72	0.256611	26.5	-1.001	0.344	0.00362111	0.0398322	7754	1.06	-0.21	0.451	0.641707	0.847053	4325	1.09	0.044	0.811	0.956855	0.965918	1574	1.06
Flucloxacillin	4-8 years	inverse simpson	30 days	full model	-0.266	0.214	0.213741	0.391859	9.41	0.00903923	78.8	-0.943	0.312	0.00252197	0.0208062	8488	1.07	0.428	0.32	0.182087	0.400591	4779	2.07	-0.161	0.741	0.828257	0.971892	1707	1.08
Flucloxacillin	4-8 years	inverse simpson	none	full model	-0.213	0.208	0.306709	0.460064	8.84	0.0120641	77.4	-0.863	0.305	0.00471402	0.0388907	8653	1.07	0.424	0.309	0.16982	0.358924	4873	1.98	-0.049	0.733	0.946598	0.957107	1732	1.08
Fluoroquinolones	<1 year	inverse simpson	180 days	full model	-1.853	0.839	0.0272163	0.0917379	0.84	0.657247	0	-1.261	1.216	0.299723	0.470993	7754	1.05	-2.264	1.178	0.0546735	0.359835	4325	1.13	-6.437	6.616	0.330709	0.965918	1574	1.08
Fluoroquinolones	<1 year	inverse simpson	30 days	full model	-1.287	0.523	0.0139324	0.057471	1.05	0.590773	0	-1.76	0.832	0.0344989	0.162638	8488	1.08	-0.838	0.7	0.231417	0.444414	4779	1.15	-2.659	2.432	0.274374	0.971892	1707	1.64
Fluoroquinolones	<1 year	inverse simpson	none	full model	-1.564	0.485	0.00126848	0.00837196	1.56	0.458758	0	-1.887	0.789	0.0168309	0.0845603	8653	1.09	-1.166	0.641	0.0689307	0.225401	4873	1.15	-3.783	2.214	0.0876593	0.574891	1732	1.55
Fluoroquinolones	1-4 years	inverse simpson	1 year	full model	-0.984	0.311	0.00156361	0.0114665	0.27	0.875182	0	-1.164	0.48	0.0152643	0.0487237	7006	1.21	-0.873	0.428	0.0416211	0.277323	3897	1.18	-0.653	1.371	0.634086	0.987945	1447	1.08
Fluoroquinolones	1-4 years	inverse simpson	180 days	full model	-0.992	0.284	0.00047879	0.00526669	0.05	0.975356	0	-1.051	0.437	0.0160515	0.0796329	7754	1.18	-0.964	0.391	0.0136634	0.225445	4325	1.22	-0.781	1.301	0.548458	0.965918	1574	1.08
Fluoroquinolones	1-4 years	inverse simpson	30 days	full model	-0.616	0.223	0.00567721	0.0374696	0.38	0.828531	0	-0.477	0.319	0.134523	0.29595	8488	1.16	-0.744	0.324	0.0218215	0.170526	4779	1.74	-0.813	1.124	0.469798	0.971892	1707	1.08
Fluoroquinolones	1-4 years	inverse simpson	none	full model	-0.644	0.217	0.00304581	0.016752	0.49	0.781636	0	-0.488	0.314	0.120062	0.283002	8653	1.17	-0.777	0.313	0.0130314	0.164783	4873	1.68	-0.923	1.115	0.407656	0.954994	1732	1.1
Fluoroquinolones	4-8 years	inverse simpson	1 year	full model	-0.695	0.29	0.0165189	0.0595652	1.07	0.584784	0	-0.681	0.417	0.102256	0.224963	7006	1.1	-0.865	0.431	0.044808	0.277323	3897	1.21	0.396	1.14	0.72854	0.987945	1447	1.14
Fluoroquinolones	4-8 years	inverse simpson	180 days	full model	-0.686	0.266	0.00986265	0.0542445	1.21	0.545028	0	-0.716	0.374	0.0555552	0.152777	7754	1.11	-0.807	0.402	0.0450966	0.359835	4325	1.22	0.48	1.103	0.663442	0.965918	1574	1.12
Fluoroquinolones	4-8 years	inverse simpson	30 days	full model	-0.625	0.235	0.00785028	0.0431766	0.43	0.806786	0	-0.616	0.336	0.0667878	0.194144	8488	1.11	-0.724	0.357	0.0425347	0.184299	4779	1.33	-0.119	0.853	0.889017	0.971892	1707	2.14
Fluoroquinolones	4-8 years	inverse simpson	none	full model	-0.54	0.23	0.0189336	0.0781013	0.2	0.903104	0	-0.51	0.327	0.119524	0.283002	8653	1.12	-0.629	0.351	0.0732372	0.225401	4873	1.34	-0.234	0.844	0.781359	0.954994	1732	2.14
Macrolides	<1 year	inverse simpson	180 days	full model	0.37	2.151	0.863342	0.890321	1.19	0.552517	0	-1.167	2.853	0.682634	0.77679	7754	1.03	4.154	4.091	0.310068	0.68215	4325	1.06	-0.739	5.461	0.892299	0.965918	1574	1.11
Macrolides	<1 year	inverse simpson	30 days	full model	-0.658	1.337	0.622666	0.735248	0.97	0.614165	0	-1.629	1.67	0.329458	0.494187	8488	1.04	1.487	3.162	0.638241	0.780073	4779	1.06	0.668	3.152	0.832208	0.971892	1707	1.12
Macrolides	<1 year	inverse simpson	none	full model	-0.057	1.186	0.961463	0.970138	0.51	0.776565	0	-0.582	1.403	0.678273	0.807014	8653	1.07	1.529	3.15	0.62744	0.766872	4873	1.06	0.994	3.138	0.75137	0.954994	1732	1.12
Macrolides	1-4 years	inverse simpson	1 year	full model	-1.066	0.454	0.0189526	0.0595652	4.94	0.0847257	59.5	-1.206	0.49	0.013876	0.0487237	7006	1.04	2.324	1.714	0.175263	0.481975	3897	1.14	-2.726	1.708	0.110695	0.642077	1447	1.09
Macrolides	1-4 years	inverse simpson	180 days	full model	-0.918	0.438	0.0361742	0.0937334	6.42	0.0404243	68.8	-1.101	0.48	0.0218535	0.0796329	7754	1.04	2.331	1.463	0.11109	0.397352	4325	1.14	-2.757	1.59	0.0831525	0.886959	1574	1.08
Macrolides	1-4 years	inverse simpson	30 days	full model	-0.618	0.417	0.138957	0.286599	3.98	0.136756	49.7	-0.769	0.464	0.0973752	0.23214	8488	1.05	1.559	1.267	0.218403	0.444414	4779	1.11	-2.024	1.467	0.167742	0.725058	1707	1.09
Macrolides	1-4 years	inverse simpson	none	full model	-0.645	0.414	0.118954	0.245343	4.09	0.129118	51.1	-0.802	0.46	0.0811023	0.267638	8653	1.05	1.557	1.256	0.215177	0.400026	4873	1.11	-2.026	1.453	0.16331	0.661292	1732	1.09
Macrolides	4-8 years	inverse simpson	1 year	full model	-0.898	0.428	0.0361434	0.0993943	0.67	0.716887	0	-1.088	0.498	0.0290767	0.0799608	7006	1.05	-0.084	1.187	0.943638	0.943638	3897	1.17	-0.633	1.183	0.592928	0.987945	1447	1.07
Macrolides	4-8 years	inverse simpson	180 days	full model	-0.737	0.402	0.0664883	0.156722	0.74	0.692234	0	-0.937	0.47	0.0461877	0.138563	7754	1.05	-0.009	1.062	0.992918	0.992918	4325	1.21	-0.405	1.135	0.721402	0.965918	1574	1.09
Macrolides	4-8 years	inverse simpson	30 days	full model	-0.615	0.37	0.0964892	0.227439	0.74	0.691525	0	-0.793	0.428	0.0640542	0.194144	8488	1.07	0.067	0.992	0.946417	0.974401	4779	1.18	-0.281	1.098	0.79767	0.971892	1707	1.07
Macrolides	4-8 years	inverse simpson	none	full model	-0.508	0.367	0.166831	0.305856	0.57	0.75306	0	-0.665	0.426	0.117941	0.283002	8653	1.07	0.063	0.975	0.948442	0.973237	4873	1.18	-0.186	1.089	0.864148	0.957107	1732	1.06
Nitrofurantoin	<1 year	inverse simpson	180 days	full model	2.206	1.057	0.0369253	0.0937334	3.78	0.151057	47.1	3.358	1.489	0.0241312	0.0796329	7754	1.1	1.843	1.584	0.244764	0.576944	4325	1.16	-6.139	4.717	0.193339	0.955741	1574	1.1
Nitrofurantoin	<1 year	inverse simpson	30 days	full model	1.337	0.671	0.0463004	0.137877	5.32	0.0699174	62.4	1.771	0.979	0.0705979	0.194144	8488	1.11	1.792	0.995	0.0719154	0.197767	4779	1.17	-4.058	2.433	0.0955596	0.725058	1707	1.18
Nitrofurantoin	<1 year	inverse simpson	none	full model	0.831	0.588	0.157323	0.305392	5.33	0.069601	62.5	1.083	0.845	0.199763	0.346957	8653	1.17	1.324	0.879	0.132008	0.311162	4873	1.18	-4.136	2.238	0.0647523	0.574891	1732	1.19
Nitrofurantoin	1-4 years	inverse simpson	1 year	full model	-0.433	0.445	0.329929	0.483896	2.93	0.231294	31.7	0.211	0.62	0.733303	0.849088	7006	1.15	-1.419	0.733	0.0530894	0.277323	3897	1.21	-0.173	1.297	0.894159	0.987945	1447	1.34
Nitrofurantoin	1-4 years	inverse simpson	180 days	full model	-0.432	0.382	0.257173	0.404129	3.88	0.144013	48.4	0.002	0.519	0.996365	0.996365	7754	1.18	-1.402	0.637	0.0279089	0.306998	4325	1.4	0.681	1.2	0.570195	0.965918	1574	1.3
Nitrofurantoin	1-4 years	inverse simpson	30 days	full model	-0.627	0.32	0.050137	0.137877	3.4	0.182304	41.2	-0.299	0.445	0.501667	0.6622	8488	1.19	-1.334	0.518	0.00996458	0.170526	4779	1.49	0.383	1.014	0.70554	0.971892	1707	2.59
Nitrofurantoin	1-4 years	inverse simpson	none	full model	-0.562	0.305	0.0654586	0.180011	3.02	0.220392	33.9	-0.318	0.431	0.46077	0.633559	8653	1.22	-1.135	0.481	0.0184278	0.164783	4873	1.55	0.549	0.978	0.57465	0.954994	1732	2.53
Nitrofurantoin	4-8 years	inverse simpson	1 year	full model	0.123	0.392	0.754037	0.82944	0.7	0.705964	0	-0.05	0.579	0.931313	0.931313	7006	1.2	0.4	0.561	0.476482	0.809033	3897	1.4	-0.877	1.657	0.596711	0.987945	1447	1.54
Nitrofurantoin	4-8 years	inverse simpson	180 days	full model	0.184	0.358	0.607647	0.742679	0.92	0.632838	0	0.242	0.537	0.651765	0.77679	7754	1.2	0.301	0.51	0.555129	0.796489	4325	1.48	-1.114	1.408	0.428682	0.965918	1574	1.49
Nitrofurantoin	4-8 years	inverse simpson	30 days	full model	0.198	0.309	0.522101	0.662667	0.57	0.752617	0	0.244	0.453	0.590985	0.698044	8488	1.26	0.268	0.447	0.548436	0.718899	4779	1.49	-0.725	1.263	0.566252	0.971892	1707	1.71
Nitrofurantoin	4-8 years	inverse simpson	none	full model	0.186	0.292	0.522768	0.67631	0.36	0.836165	0	0.228	0.44	0.604592	0.798062	8653	1.26	0.229	0.41	0.577133	0.766872	4873	1.55	-0.541	1.251	0.665309	0.954994	1732	1.68
Penicillin V	<1 year	inverse simpson	180 days	full model	-0.183	0.553	0.740922	0.86626	0.04	0.981999	0	-0.254	0.745	0.733263	0.80659	7754	1.05	-0.027	0.987	0.978069	0.992918	4325	1.05	-0.256	1.509	0.865387	0.965918	1574	1.1
Penicillin V	<1 year	inverse simpson	30 days	full model	-0.235	0.358	0.511603	0.662667	0.48	0.784684	0	-0.025	0.476	0.957662	0.957662	8488	1.06	-0.445	0.636	0.484288	0.694847	4779	1.06	-0.681	1.046	0.515216	0.971892	1707	1.09
Penicillin V	<1 year	inverse simpson	none	full model	-0.401	0.332	0.226537	0.393458	0.78	0.676635	0	-0.141	0.448	0.752696	0.819386	8653	1.06	-0.767	0.564	0.174024	0.358924	4873	1.06	-0.556	1.021	0.586514	0.954994	1732	1.09
Penicillin V	1-4 years	inverse simpson	1 year	full model	0.011	0.215	0.959996	0.959996	0.07	0.964886	0	-0.038	0.301	0.898457	0.931313	7006	1.08	0.038	0.359	0.915254	0.943638	3897	1.08	0.129	0.599	0.82949	0.987945	1447	1.11
Penicillin V	1-4 years	inverse simpson	180 days	full model	0.007	0.197	0.971208	0.971208	0.05	0.974837	0	-0.015	0.271	0.95698	0.986885	7754	1.1	0.065	0.335	0.846423	0.992918	4325	1.08	-0.061	0.557	0.913348	0.965918	1574	1.11
Penicillin V	1-4 years	inverse simpson	30 days	full model	-0.051	0.178	0.773539	0.839771	0.19	0.908754	0	-0.059	0.246	0.810052	0.853726	8488	1.11	0.025	0.301	0.934111	0.974401	4779	1.08	-0.229	0.501	0.647182	0.971892	1707	1.12
Penicillin V	1-4 years	inverse simpson	none	full model	-0.043	0.175	0.805045	0.856984	0.19	0.911	0	-0.07	0.24	0.770914	0.819386	8653	1.12	0.048	0.296	0.871876	0.955885	4873	1.08	-0.184	0.497	0.711791	0.954994	1732	1.12
Penicillin V	4-8 years	inverse simpson	1 year	full model	-0.381	0.158	0.0158665	0.0595652	1.47	0.479771	0	-0.511	0.211	0.015503	0.0487237	7006	1.08	-0.096	0.284	0.735601	0.887714	3897	1.1	-0.504	0.44	0.252389	0.987945	1447	1.08
Penicillin V	4-8 years	inverse simpson	180 days	full model	-0.317	0.146	0.0298363	0.0917379	1.04	0.594483	0	-0.449	0.196	0.021687	0.0796329	7754	1.09	-0.167	0.261	0.523352	0.793113	4325	1.1	-0.114	0.405	0.779285	0.965918	1574	1.09
Penicillin V	4-8 years	inverse simpson	30 days	full model	-0.201	0.134	0.134129	0.286599	3.39	0.183763	41	-0.425	0.183	0.0202694	0.111482	8488	1.1	0.015	0.233	0.950124	0.974401	4779	1.1	0.185	0.38	0.625896	0.971892	1707	1.1
Penicillin V	4-8 years	inverse simpson	none	full model	-0.212	0.132	0.108149	0.245343	3.16	0.205965	36.7	-0.421	0.178	0.017937	0.0845603	8653	1.11	0.008	0.229	0.973237	0.973237	4873	1.1	0.139	0.378	0.712767	0.954994	1732	1.09
Penicillins extended spectrum	<1 year	inverse simpson	180 days	full model	-0.203	0.713	0.775555	0.86626	2.82	0.243753	29.2	-0.934	1.009	0.35442	0.485125	7754	1.14	-0.046	1.097	0.966327	0.992918	4325	1.2	3.673	2.568	0.152912	0.955741	1574	1.09
Penicillins extended spectrum	<1 year	inverse simpson	30 days	full model	-0.112	0.432	0.795442	0.839771	1.12	0.570129	0	0.328	0.613	0.592279	0.698044	8488	1.19	-0.623	0.656	0.342234	0.594407	4779	1.29	-0.072	1.636	0.964817	0.971892	1707	1.71
Penicillins extended spectrum	<1 year	inverse simpson	none	full model	-0.169	0.396	0.668654	0.749526	0.79	0.673586	0	0.134	0.557	0.809835	0.819386	8653	1.26	-0.571	0.601	0.341886	0.512829	4873	1.31	0.174	1.587	0.91272	0.957107	1732	1.71
Penicillins extended spectrum	1-4 years	inverse simpson	1 year	full model	0.162	0.291	0.577893	0.747861	0.13	0.937981	0	0.101	0.413	0.806963	0.887659	7006	1.18	0.171	0.444	0.699498	0.887714	3897	1.29	0.505	1.055	0.632358	0.987945	1447	1.29
Penicillins extended spectrum	1-4 years	inverse simpson	180 days	full model	0.163	0.255	0.523518	0.691044	0.18	0.915756	0	0.11	0.366	0.763535	0.812795	7754	1.25	0.161	0.381	0.673159	0.854394	4325	1.47	0.547	0.976	0.575015	0.965918	1574	1.28
Penicillins extended spectrum	1-4 years	inverse simpson	30 days	full model	0.172	0.207	0.406661	0.609992	0.15	0.926327	0	0.214	0.311	0.492901	0.6622	8488	1.38	0.1	0.3	0.737867	0.869629	4779	1.65	0.381	0.748	0.610641	0.971892	1707	2.4
Penicillins extended spectrum	1-4 years	inverse simpson	none	full model	0.083	0.201	0.681387	0.749526	0.23	0.892434	0	0.07	0.304	0.819386	0.819386	8653	1.39	0.043	0.289	0.881574	0.955885	4873	1.71	0.417	0.735	0.570581	0.954994	1732	2.38
Penicillins extended spectrum	4-8 years	inverse simpson	1 year	full model	-0.083	0.231	0.718517	0.82944	1.39	0.49824	0	-0.367	0.342	0.282869	0.420785	7006	1.21	0.204	0.342	0.551614	0.809033	3897	1.37	-0.095	0.767	0.901474	0.987945	1447	1.43
Penicillins extended spectrum	4-8 years	inverse simpson	180 days	full model	-0.055	0.205	0.787509	0.86626	1.51	0.470222	0	-0.284	0.292	0.330436	0.485125	7754	1.27	0.237	0.315	0.452099	0.785224	4325	1.4	-0.191	0.728	0.792901	0.965918	1574	1.42
Penicillins extended spectrum	4-8 years	inverse simpson	30 days	full model	0.029	0.175	0.870222	0.870222	1.36	0.507144	0	-0.194	0.261	0.456625	0.655158	8488	1.35	0.227	0.253	0.368981	0.601213	4779	1.98	0.096	0.629	0.879082	0.971892	1707	2.34
Penicillins extended spectrum	4-8 years	inverse simpson	none	full model	0.073	0.17	0.668813	0.749526	1.06	0.588133	0	-0.119	0.256	0.642984	0.807014	8653	1.37	0.245	0.243	0.313353	0.492412	4873	1.93	0.071	0.625	0.909195	0.957107	1732	2.34
Sulfamethoxazole-trimethoprim	<1 year	inverse simpson	180 days	full model	-2.175	1.847	0.238737	0.393917	0.39	0.823635	0	-2.981	2.51	0.235043	0.430912	7754	1.07	-1.458	2.786	0.600766	0.826054	4325	1.09	4.005	13.211	0.761816	0.965918	1574	1.08
Sulfamethoxazole-trimethoprim	<1 year	inverse simpson	30 days	full model	-0.607	0.917	0.507938	0.662667	1.06	0.588876	0	-1.752	1.492	0.240534	0.41777	8488	1.08	0.038	1.172	0.974401	0.974401	4779	2.01	3.195	9.273	0.730485	0.971892	1707	1.09
Sulfamethoxazole-trimethoprim	<1 year	inverse simpson	none	full model	-0.9	0.796	0.25873	0.426905	1.52	0.467441	0	-1.805	1.286	0.160528	0.331089	8653	1.1	-0.134	1.042	0.897953	0.955885	4873	1.9	-3.974	4.414	0.368114	0.954994	1732	1.48
Sulfamethoxazole-trimethoprim	1-4 years	inverse simpson	1 year	full model	-0.299	0.604	0.621128	0.759157	6.91	0.0316432	71	-0.284	0.797	0.721174	0.849088	7006	1.15	-1.374	1.01	0.173578	0.481975	3897	1.14	5.289	2.326	0.0231214	0.254336	1447	1.21
Sulfamethoxazole-trimethoprim	1-4 years	inverse simpson	180 days	full model	-0.528	0.55	0.337379	0.484066	6.72	0.0347908	70.2	-0.393	0.748	0.598988	0.760254	7754	1.12	-1.508	0.872	0.0838028	0.359835	4325	1.2	4.639	2.219	0.0367537	0.588058	1574	1.21
Sulfamethoxazole-trimethoprim	1-4 years	inverse simpson	30 days	full model	-0.436	0.452	0.335157	0.582115	7.28	0.0263061	72.5	-0.138	0.633	0.827856	0.853726	8488	1.14	-1.304	0.681	0.0554078	0.184299	4779	1.24	4.365	2.061	0.0343278	0.725058	1707	1.16
Sulfamethoxazole-trimethoprim	1-4 years	inverse simpson	none	full model	-0.431	0.444	0.332286	0.476758	6.45	0.0398326	69	-0.196	0.624	0.753038	0.819386	8653	1.13	-1.189	0.666	0.0743314	0.225401	4873	1.25	4.092	2.021	0.0430182	0.574891	1732	1.25
Sulfamethoxazole-trimethoprim	4-8 years	inverse simpson	1 year	full model	0.499	0.503	0.32137	0.483896	8.26	0.0161144	75.8	1.468	0.772	0.0572781	0.140013	7006	1.11	0.482	0.728	0.50789	0.809033	3897	1.24	-3.696	1.623	0.022932	0.254336	1447	1.35
Sulfamethoxazole-trimethoprim	4-8 years	inverse simpson	180 days	full model	0.64	0.45	0.155088	0.284328	8.74	0.0126761	77.1	1.595	0.685	0.0199601	0.0796329	7754	1.13	0.516	0.651	0.42845	0.785224	4325	1.22	-3.242	1.494	0.0300967	0.588058	1574	1.29
Sulfamethoxazole-trimethoprim	4-8 years	inverse simpson	30 days	full model	0.948	0.385	0.0137207	0.057471	4.97	0.0832132	59.8	1.191	0.594	0.0450228	0.185719	8488	1.14	1.213	0.544	0.0258373	0.170526	4779	1.29	-1.934	1.349	0.151668	0.725058	1707	1.27
Sulfamethoxazole-trimethoprim	4-8 years	inverse simpson	none	full model	0.988	0.371	0.00773369	0.0364588	4.69	0.0959251	57.3	1.248	0.584	0.0325962	0.134459	8653	1.14	1.197	0.514	0.0199737	0.164783	4873	1.33	-1.791	1.336	0.180352	0.661292	1732	1.25
Tetracyclines	<1 year	inverse simpson	180 days	full model	0.436	0.747	0.559624	0.710292	1.26	0.532213	0	1.196	1.042	0.251138	0.436187	7754	1.04	-0.048	1.324	0.971023	0.992918	4325	1.08	-0.968	1.819	0.594628	0.965918	1574	1.13
Tetracyclines	<1 year	inverse simpson	30 days	full model	-0.665	0.475	0.161776	0.314037	2.96	0.22795	32.4	-0.276	0.639	0.666052	0.757921	8488	1.1	-1.751	0.823	0.0334421	0.183931	4779	1.11	0.638	1.417	0.652532	0.971892	1707	1.17
Tetracyclines	<1 year	inverse simpson	none	full model	-0.747	0.454	0.0993516	0.245343	2.66	0.263928	24.9	-0.449	0.602	0.455864	0.633559	8653	1.12	-1.719	0.797	0.031204	0.205946	4873	1.11	0.583	1.376	0.671867	0.954994	1732	1.15
Tetracyclines	1-4 years	inverse simpson	1 year	full model	-0.463	0.271	0.0879794	0.161296	1.38	0.501193	0	-0.374	0.351	0.286899	0.420785	7006	1.12	-0.967	0.544	0.0756335	0.277323	3897	1.16	0.007	0.694	0.991746	0.991746	1447	1.12
Tetracyclines	1-4 years	inverse simpson	180 days	full model	-0.347	0.241	0.150308	0.284328	1.72	0.422491	0	-0.292	0.324	0.367519	0.485125	7754	1.16	-0.811	0.474	0.0872327	0.359835	4325	1.16	0.129	0.554	0.816183	0.965918	1574	1.21
Tetracyclines	1-4 years	inverse simpson	30 days	full model	-0.444	0.212	0.0364474	0.123965	1.07	0.584563	0	-0.392	0.285	0.169191	0.348956	8488	1.24	-0.77	0.412	0.0614329	0.184299	4779	1.21	-0.122	0.501	0.807449	0.971892	1707	1.23
Tetracyclines	1-4 years	inverse simpson	none	full model	-0.456	0.205	0.0262978	0.0964253	0.65	0.721931	0	-0.401	0.276	0.145955	0.321101	8653	1.27	-0.726	0.408	0.0751337	0.225401	4873	1.21	-0.26	0.471	0.580831	0.954994	1732	1.2
Tetracyclines	4-8 years	inverse simpson	1 year	full model	-0.315	0.182	0.0825668	0.161296	1	0.607841	0	-0.171	0.241	0.477304	0.656293	7006	1.15	-0.568	0.316	0.0724113	0.277323	3897	1.13	-0.296	0.565	0.60014	0.987945	1447	1.13
Tetracyclines	4-8 years	inverse simpson	180 days	full model	-0.363	0.16	0.0230151	0.0917379	0.04	0.977938	0	-0.353	0.207	0.0879538	0.223267	7754	1.18	-0.406	0.288	0.158621	0.436207	4325	1.15	-0.29	0.52	0.576689	0.965918	1574	1.17
Tetracyclines	4-8 years	inverse simpson	30 days	full model	-0.275	0.147	0.0624014	0.158404	0.38	0.828615	0	-0.227	0.192	0.237515	0.41777	8488	1.22	-0.404	0.263	0.124479	0.293415	4779	1.19	-0.146	0.481	0.761697	0.971892	1707	1.17
Tetracyclines	4-8 years	inverse simpson	none	full model	-0.285	0.145	0.0488327	0.147717	0.45	0.799732	0	-0.244	0.187	0.19111	0.346957	8653	1.22	-0.417	0.26	0.109059	0.276841	4873	1.19	-0.106	0.474	0.823175	0.957107	1732	1.16

## Sheet: Suppl. Table 5
Supplementary Table 5. Association between antibiotic use in the 1 year after fecal sampling (negative control exposure) and gut microbiome species diversity assessed with Shannon index, species richness, and inverse Simpson index. We used regression models with the number of prescriptions for each antibiotic class in the 1 year after the fecal sampling as main exposures. Results from the cohorts…
				Meta-analysis							SCAPIS						SIMPLER						MOS
antibiotic	period	outcome	model	beta	s.e.	p-value	q-value	Cochran's Q	Cochran's Q p-value	I2(%)	beta	s.e.	p-value	q-value	N total	N exposed	beta	s.e.	p-value	q-value	N	N exposed	beta	s.e.	p-value	q-value	N	N exposed
Penicillin V	1 year after	shannon	full model	0.026	0.012	0.0252749	0.278024	3.98	0.136556	49.8	0.046	0.015	0.00319847	0.0351831	7025	425	0.006	0.022	0.786961	1	4779	330	-0.015	0.033	0.64129	1	1707	100
Flucloxacillin	1 year after	shannon	full model	-0.015	0.019	0.416932	1	1.34	0.512899	0	0.006	0.026	0.81973	1	7025	138	-0.037	0.029	0.208516	1	4779	129	-0.042	0.07	0.548473	1	1707	26
Penicillins extended spectrum	1 year after	shannon	full model	-0.001	0.015	0.972726	1	0.87	0.647005	0	-0.012	0.02	0.551482	1	7025	255	0.019	0.026	0.472062	1	4779	218	0	0.049	0.995268	1	1707	63
Amoxicillin-clavulanic acid	1 year after	shannon	full model	-0.062	0.051	0.221678	1	3.56	0.168504	43.8	0.007	0.071	0.921638	1	7025	25	-0.197	0.088	0.0247397	0.272137	4779	21	0.001	0.129	0.994833	1	1707	7
Cephalosporins	1 year after	shannon	full model	-0.084	0.043	0.0530136	0.530136	1.7	0.428087	0	-0.105	0.057	0.0639814	0.575832	7025	32	0.03	0.098	0.758641	1	4779	16	-0.126	0.091	0.166738	1	1707	15
Macrolides	1 year after	shannon	full model	-0.021	0.036	0.555349	1	5.06	0.079511	60.5	0.014	0.04	0.725108	1	7025	47	-0.081	0.118	0.490929	1	4779	12	-0.247	0.113	0.0283833	0.312216	1707	9
Clindamycin	1 year after	shannon	full model	-0.045	0.025	0.0698038	0.628234	0.28	0.87122	0	-0.038	0.03	0.205872	1	7025	78	-0.045	0.052	0.378151	1	4779	65	-0.08	0.073	0.276307	1	1707	24
Tetracyclines	1 year after	shannon	full model	0.026	0.016	0.106647	0.746528	0.6	0.741598	0	0.025	0.021	0.215928	1	7025	233	0.049	0.038	0.201391	1	4779	137	0.007	0.038	0.847729	1	1707	59
Fluoroquinolones	1 year after	shannon	full model	-0.005	0.015	0.754562	1	0.18	0.915703	0	-0.004	0.021	0.835403	1	7025	129	-0.011	0.027	0.675967	1	4779	140	0.011	0.045	0.813021	1	1707	24
Sulfamethoxazole-trimethoprim	1 year after	shannon	full model	-0.043	0.025	0.0882062	0.70565	3.81	0.148485	47.6	-0.068	0.029	0.016864	0.16864	7025	48	0.043	0.057	0.44647	1	4779	49	0.136	0.208	0.512878	1	1707	4
Nitrofurantoin	1 year after	shannon	full model	-0.025	0.022	0.265566	1	1.3	0.522657	0	-0.011	0.03	0.718836	1	7025	140	-0.023	0.04	0.564451	1	4779	109	-0.088	0.061	0.149881	1	1707	35
Penicillin V	1 year after	richness	full model	5.049	2.543	0.0470579	0.470579	6.76	0.0340882	70.4	10.827	3.38	0.0013628	0.0149908	7025	425	-2.113	4.641	0.648973	1	4779	330	-3.333	6.952	0.631735	1	1707	100
Flucloxacillin	1 year after	richness	full model	0.571	4.025	0.887219	1	4.05	0.131946	50.6	5.949	5.755	0.301358	1	7025	138	-8.166	6.099	0.180698	1	4779	129	16.102	14.637	0.271479	1	1707	26
Penicillins extended spectrum	1 year after	richness	full model	1.216	3.258	0.709056	1	0.42	0.809825	0	-0.663	4.406	0.880361	1	7025	255	3.857	5.499	0.483107	1	4779	218	2.202	10.21	0.829263	1	1707	63
Amoxicillin-clavulanic acid	1 year after	richness	full model	-5.118	10.87	0.637758	1	3.21	0.201149	37.6	7.544	15.496	0.626412	1	7025	25	-31.695	18.461	0.0860749	0.946824	4779	21	13.388	27.071	0.620999	1	1707	7
Cephalosporins	1 year after	richness	full model	-8.201	9.296	0.377646	1	2.32	0.313633	13.8	-11.864	12.409	0.339041	1	7025	32	18.581	20.668	0.368702	1	4779	16	-22.412	19.112	0.241123	1	1707	15
Macrolides	1 year after	richness	full model	-5.155	7.773	0.507219	1	2.57	0.277287	22	0.921	8.724	0.915896	1	7025	47	-20.264	24.792	0.413769	1	4779	12	-36.088	23.662	0.127428	1	1707	9
Clindamycin	1 year after	richness	full model	-11.333	5.306	0.0327074	0.359781	1.29	0.525157	0	-7.037	6.624	0.288096	1	7025	78	-16.918	10.837	0.11856	1	4779	65	-23.294	15.415	0.130969	1	1707	24
Tetracyclines	1 year after	richness	full model	3.792	3.531	0.282927	1	1.45	0.48401	0	6.472	4.501	0.150486	1	7025	233	3.654	8.065	0.650548	1	4779	137	-4.629	8.042	0.565	1	1707	59
Fluoroquinolones	1 year after	richness	full model	-0.067	3.319	0.983939	1	0.09	0.956253	0	0.105	4.54	0.981602	1	7025	129	-1.123	5.675	0.84322	1	4779	140	2.118	9.453	0.822711	1	1707	24
Sulfamethoxazole-trimethoprim	1 year after	richness	full model	-7.633	5.497	0.164911	1	1.36	0.507604	0	-9.897	6.247	0.11318	1	7025	48	-2.665	11.992	0.824163	1	4779	49	37.26	43.745	0.394486	1	1707	4
Nitrofurantoin	1 year after	richness	full model	-2.852	4.775	0.550371	1	2.35	0.308067	15.1	-0.39	6.537	0.952415	1	7025	140	0.808	8.329	0.922707	1	4779	109	-21.152	12.876	0.100635	1	1707	35
Penicillin V	1 year after	inverse simpson	full model	0.32	0.363	0.377338	1	2.63	0.268613	23.9	0.977	0.546	0.0736538	0.736538	7025	425	-0.15	0.54	0.781201	1	4779	330	-0.4	1.107	0.717934	1	1707	100
Flucloxacillin	1 year after	inverse simpson	full model	-0.333	0.548	0.543387	1	1.81	0.404697	0	0.25	0.93	0.78804	1	7025	138	-0.416	0.709	0.55789	1	4779	129	-3.084	2.323	0.18446	1	1707	26
Penicillins extended spectrum	1 year after	inverse simpson	full model	-0.003	0.456	0.994294	1	4.26	0.118643	53.1	-0.981	0.712	0.168302	1	7025	255	0.92	0.639	0.149988	1	4779	218	-0.876	1.622	0.589113	1	1707	63
Amoxicillin-clavulanic acid	1 year after	inverse simpson	full model	-2.282	1.524	0.134314	1	0.69	0.707358	0	-0.642	2.504	0.797687	1	7025	25	-3.35	2.146	0.118614	1	4779	21	-2.826	4.298	0.511002	1	1707	7
Cephalosporins	1 year after	inverse simpson	full model	-2.682	1.373	0.0508382	0.55922	0.24	0.886873	0	-3.301	2.005	0.0998375	0.898537	7025	32	-1.768	2.403	0.461901	1	4779	16	-2.723	3.037	0.370196	1	1707	15
Macrolides	1 year after	inverse simpson	full model	-1.048	1.2	0.382736	1	4.1	0.128995	51.2	0.193	1.41	0.891237	1	7025	47	-2.324	2.882	0.420006	1	4779	12	-7.694	3.76	0.0408549	0.449404	1707	9
Clindamycin	1 year after	inverse simpson	full model	-1.175	0.774	0.128898	1	0.46	0.795312	0	-0.753	1.071	0.481828	1	7025	78	-1.427	1.26	0.257281	1	4779	65	-2.429	2.447	0.321033	1	1707	24
Tetracyclines	1 year after	inverse simpson	full model	0.824	0.524	0.11576	1	0.09	0.956021	0	0.693	0.727	0.340883	1	7025	233	1.049	0.938	0.263432	1	4779	137	0.814	1.278	0.524332	1	1707	59
Fluoroquinolones	1 year after	inverse simpson	full model	-0.36	0.466	0.440092	1	0.34	0.843319	0	-0.148	0.734	0.839941	1	7025	129	-0.623	0.66	0.345408	1	4779	140	0.113	1.501	0.940208	1	1707	24
Sulfamethoxazole-trimethoprim	1 year after	inverse simpson	full model	-1.311	0.812	0.10644	1	3.56	0.16896	43.8	-2.442	1.01	0.015616	0.171776	7025	48	0.778	1.394	0.576686	1	4779	49	0.333	6.938	0.961777	1	1707	4
Nitrofurantoin	1 year after	inverse simpson	full model	-0.53	0.674	0.431371	1	1.27	0.529434	0	0.387	1.056	0.714249	1	7025	140	-1.147	0.968	0.23642	1	4779	109	-1.218	2.045	0.551517	1	1707	35

## Sheet: Suppl. Table 6
Supplementary Table 6. Association between antibiotic use in the 1 year after fecal sampling (negative control exposure) and gut microbiome species diversity assessed with Shannon index, species richness, and inverse Simpson index in participants with no antibiotic prescription before fecal sampling. We used regression models with the number of prescriptions for each antibiotic class in the 1 yea…
				Meta-analysis							SCAPIS						SIMPLER						MOS
antibiotic	period	outcome	model	beta	s.e.	p-value	q-value	Cochran's Q	Cochran's Q p-value	I2(%)	beta	s.e.	p-value	q-value	N total	N exposed	beta	s.e.	p-value	q-value	N	N exposed	beta	s.e.	p-value	q-value	N	N exposed
Penicillin V	1 year after	shannon	full model	-0.038	0.031	0.213203	1	1.86	0.394689	0	-0.024	0.041	0.549373	1	2070	75	-0.094	0.055	0.0903992	0.903992	1255	49	0.037	0.087	0.673382	1	478	22
Flucloxacillin	1 year after	shannon	full model	0.001	0.042	0.980322	1	1.95	0.37702	0	0.034	0.055	0.534035	1	2070	28	-0.008	0.072	0.907079	1	1255	22	-0.172	0.138	0.213674	1	478	6
Penicillins extended spectrum	1 year after	shannon	full model	0.134	0.056	0.0170737	0.18781	1.3	0.522213	0	0.145	0.074	0.0512853	0.564138	2070	22	0.195	0.109	0.0747349	0.822083	1255	16	-0.007	0.143	0.959933	1	478	10
Amoxicillin-clavulanic acid	1 year after	shannon	full model	0.03	0.126	0.812377	1	1.09	0.5808	0	-0.045	0.192	0.814155	1	2070	4	0.302	0.291	0.299166	1	1255	3	-0.019	0.204	0.9252	1	478	3
Cephalosporins	1 year after	shannon	full model	-0.08	0.115	0.486017	1	0.93	0.626648	0	-0.058	0.123	0.635093	1	2070	7	-0.548	0.502	0.27464	1	1255	1	-0.005	0.417	0.9901	1	478	1
Macrolides	1 year after	shannon	full model	-0.253	0.129	0.0493183	0.493183	2.26	0.322979	11.5	-0.315	0.219	0.150664	1	2070	3	0.055	0.247	0.823078	1	1255	2	-0.417	0.208	0.0461303	0.507434	478	1
Clindamycin	1 year after	shannon	full model	-0.095	0.063	0.131467	1	2.58	0.275848	22.4	-0.099	0.07	0.158128	1	2070	7	-0.508	0.306	0.0968535	0.903992	1255	3	0.053	0.171	0.756931	1	478	6
Tetracyclines	1 year after	shannon	full model	0.035	0.044	0.425124	1	0.44	0.801865	0	0.05	0.053	0.343426	1	2070	25	0.029	0.105	0.781477	1	1255	14	-0.041	0.127	0.748784	1	478	9
Fluoroquinolones	1 year after	shannon	full model	-0.084	0.05	0.0920555	0.828499	0.9	0.638286	0	-0.12	0.076	0.115427	1	2070	16	-0.098	0.088	0.263033	1	1255	25	-0.004	0.1	0.969779	1	478	4
Sulfamethoxazole-trimethoprim	1 year after	shannon	full model	-0.004	0.121	0.970839	1	1.16	0.561075	0	-0.035	0.163	0.831052	1	2070	3	0.141	0.208	0.498249	1	1255	6	-0.29	0.359	0.419626	1	478	2
Nitrofurantoin	1 year after	shannon	full model	-0.102	0.071	0.152117	1	0.23	0.889624	0	-0.108	0.088	0.218474	1	2070	9	-0.119	0.136	0.382163	1	1255	9	0.019	0.261	0.943117	1	478	3
Penicillin V	1 year after	richness	full model	-3.86	6.692	0.564093	1	4.46	0.107493	55.2	5.861	9.007	0.515337	1	2070	75	-24.662	11.908	0.0386017	0.424619	1255	49	5.247	18.412	0.775802	1	478	22
Flucloxacillin	1 year after	richness	full model	8.174	9.131	0.370657	1	3.31	0.191257	39.5	20.122	12.222	0.0998395	0.898555	2070	28	-14.817	15.593	0.34222	1	1255	22	20.444	29.025	0.481592	1	478	6
Penicillins extended spectrum	1 year after	richness	full model	23.744	12.252	0.0526283	0.526283	0.7	0.704917	0	17.026	16.335	0.2974	1	2070	22	40.47	23.501	0.0853382	0.853382	1255	16	19.114	30.108	0.525868	1	478	10
Amoxicillin-clavulanic acid	1 year after	richness	full model	2.658	27.218	0.9222	1	1.45	0.483841	0	-36.206	42.217	0.391206	1	2070	4	28.219	62.545	0.65195	1	1255	3	31.305	43.31	0.470198	1	478	3
Cephalosporins	1 year after	richness	full model	-35.767	25.138	0.154786	1	1.66	0.435923	0	-44.358	27.078	0.101548	0.898555	2070	7	99.084	107.976	0.359005	1	1255	1	-34.634	86.77	0.689985	1	478	1
Macrolides	1 year after	richness	full model	-45.532	27.909	0.102796	0.925165	2.21	0.331515	9.4	-100.724	48.213	0.0368267	0.368267	2070	3	2.064	53.107	0.969009	1	1255	2	-31.771	44.762	0.478227	1	478	1
Clindamycin	1 year after	richness	full model	-34.449	13.868	0.0129922	0.142914	0.02	0.988246	0	-33.79	15.398	0.0283264	0.31159	2070	7	-44.082	65.856	0.503402	1	1255	3	-35.195	36.487	0.335306	1	478	6
Tetracyclines	1 year after	richness	full model	7.821	9.709	0.4205	1	1.11	0.573587	0	9.569	11.715	0.414137	1	2070	25	18.767	22.605	0.406604	1	1255	14	-17.212	27.073	0.52528	1	478	9
Fluoroquinolones	1 year after	richness	full model	-13.713	10.774	0.203084	1	0.45	0.799629	0	-15.401	16.856	0.360992	1	2070	16	-4.203	18.922	0.824243	1	1255	25	-22.667	20.839	0.277348	1	478	4
Sulfamethoxazole-trimethoprim	1 year after	richness	full model	-4.559	26.226	0.861994	1	0.08	0.960613	0	2.36	35.836	0.947493	1	2070	3	-12.313	44.779	0.783386	1	1255	6	-13.174	75.265	0.86114	1	478	2
Nitrofurantoin	1 year after	richness	full model	-16.546	15.528	0.286637	1	0.75	0.686996	0	-8.49	19.412	0.661879	1	2070	9	-23.816	29.183	0.414621	1	1255	9	-56.776	55.974	0.311015	1	478	3
Penicillin V	1 year after	inverse simpson	full model	-2	1.008	0.0472349	0.508996	0.45	0.79948	0	-1.658	1.564	0.289307	1	2070	75	-2.645	1.476	0.0734553	0.734553	1255	49	-0.661	2.931	0.821719	1	478	22
Flucloxacillin	1 year after	inverse simpson	full model	-0.272	1.365	0.841964	1	5.67	0.058839	64.7	1.901	2.123	0.370712	1	2070	28	-0.338	1.933	0.861432	1	1255	22	-10.206	4.623	0.0278084	0.305893	478	6
Penicillins extended spectrum	1 year after	inverse simpson	full model	3.73	1.872	0.0462724	0.508996	3.78	0.151409	47	4.921	2.837	0.082978	0.912758	2070	22	5.626	2.913	0.053732	0.591052	1255	16	-4.821	4.798	0.31563	1	478	10
Amoxicillin-clavulanic acid	1 year after	inverse simpson	full model	2.574	4.212	0.54106	1	1.25	0.53659	0	2.31	7.332	0.752738	1	2070	4	9.172	7.754	0.237128	1	1255	3	-2.385	6.878	0.72898	1	478	3
Cephalosporins	1 year after	inverse simpson	full model	-2.628	4.226	0.533926	1	1.63	0.442534	0	-1.287	4.703	0.78441	1	2070	7	-18.473	13.386	0.167861	1	1255	1	2.702	13.857	0.845469	1	478	1
Macrolides	1 year after	inverse simpson	full model	-7.112	4.182	0.0889956	0.80096	1.24	0.536943	0	-9.451	8.374	0.259172	1	2070	3	-1.554	6.584	0.813433	1	1255	2	-11.889	7.096	0.0946886	0.946886	478	1
Clindamycin	1 year after	inverse simpson	full model	-2.566	2.327	0.270197	1	1.38	0.502795	0	-2.491	2.674	0.351723	1	2070	7	-10.6	8.164	0.194462	1	1255	3	1.124	5.79	0.846195	1	478	6
Tetracyclines	1 year after	inverse simpson	full model	1.64	1.538	0.286062	1	0.79	0.672846	0	2.823	2.035	0.165433	1	2070	25	-0.037	2.802	0.989536	1	1255	14	0.306	4.3	0.943312	1	478	9
Fluoroquinolones	1 year after	inverse simpson	full model	-2.533	1.604	0.114205	0.913643	0.67	0.713924	0	-3.444	2.928	0.239599	1	2070	16	-3.132	2.346	0.182053	1	1255	25	-0.153	3.326	0.963303	1	478	4
Sulfamethoxazole-trimethoprim	1 year after	inverse simpson	full model	-2.854	3.916	0.466174	1	2.54	0.280611	21.3	-4.181	6.224	0.501846	1	2070	3	1.677	5.551	0.762706	1	1255	6	-19.086	11.999	0.112434	1	478	2
Nitrofurantoin	1 year after	inverse simpson	full model	-3.705	2.376	0.118985	0.913643	0.27	0.873394	0	-4.265	3.371	0.206039	1	2070	9	-3.787	3.618	0.295445	1	1255	9	0.66	8.861	0.940662	1	478	3

## Sheet: Suppl. Table 7
Supplementary Table 7. Sensitivity analysis on the associations between antibiotic use and gut microbiome species diversity assessed with Shannon index, species richness, and inverse Simpson index. For each cohort, we used regression models with the number of prescriptions for each antibiotic class in <1 year, 1-4 years, and 4-8 years before the fecal sampling as main exposures. Two sensitivity a…
				Meta-analysis Sensitivity analysis – hospitalization due to infection							Meta-analysis Sensitivity analysis – any hospitalization							SCAPIS Sensitivity analysis – hospitalization due to infection					SCAPIS Sensitivity analysis – any hospitalization					SIMPLER Sensitivity analysis – hospitalization due to infection					SIMPLER Sensitivity analysis – any hospitalization
antibiotic	period	outcome	model	beta	s.e.	p-value	q-value	Cochran's Q	Cochran's Q p-value	I2(%)	beta	s.e.	p-value	q-value	Cochran's Q	Cochran's Q p-value	I2(%)	beta	s.e.	p-value	q-value	N	beta	s.e.	p-value	q-value	N	beta	s.e.	p-value	q-value	N	beta	s.e.	p-value	q-value	N
Amoxicillin-clavulanic acid	<1 year	shannon	full model	-0.09	0.056	0.104705	0.172763	14.95	0.00011063	93.3	-0.201	0.072	0.00551727	0.0227587	0.2	0.650895	0	-0.203	0.063	0.00124536	0.00456633	8215	-0.212	0.077	0.00559528	0.0263777	5770	0.322	0.12	0.00752796	0.0754708	4512	-0.106	0.223	0.635931	0.731322	2365
Amoxicillin-clavulanic acid	1-4 years	shannon	full model	-0.005	0.03	0.874171	0.961588	0.57	0.450543	0	0.031	0.039	0.426576	0.52137	0.99	0.318932	0	0.006	0.033	0.853925	0.883475	8215	0.043	0.041	0.295166	0.405853	5770	-0.052	0.069	0.454114	0.59943	4512	-0.1	0.138	0.466964	0.731322	2365
Amoxicillin-clavulanic acid	4-8 years	shannon	full model	-0.026	0.023	0.25215	0.36178	0.22	0.639251	0	-0.053	0.032	0.0972107	0.16884	0	0.960826	0	-0.021	0.025	0.405506	0.520498	8215	-0.053	0.034	0.119356	0.231691	5770	-0.049	0.053	0.359715	0.516113	4512	-0.058	0.101	0.567704	0.731322	2365
Cephalosporins	<1 year	shannon	full model	-0.094	0.049	0.0531775	0.125347	0.37	0.540954	0	-0.038	0.077	0.622555	0.708425	0.47	0.492733	0	-0.075	0.058	0.200341	0.341136	8215	-0.051	0.079	0.519064	0.618985	5770	-0.14	0.089	0.115968	0.229673	4512	0.171	0.314	0.5858	0.731322	2365
Cephalosporins	1-4 years	shannon	full model	-0.026	0.019	0.17305	0.271935	0	0.997249	0	-0.02	0.025	0.421697	0.52137	4.16	0.0414091	76	-0.026	0.024	0.278198	0.399153	8215	-0.062	0.032	0.0560477	0.142275	5770	-0.027	0.032	0.409528	0.563101	4512	0.043	0.04	0.28312	0.631873	2365
Cephalosporins	4-8 years	shannon	full model	-0.008	0.016	0.605098	0.747433	3.92	0.0477641	74.5	-0.053	0.022	0.015276	0.0458281	0.01	0.943557	0	-0.026	0.018	0.167581	0.307231	8215	-0.052	0.024	0.0274387	0.100608	5770	0.053	0.035	0.131054	0.240266	4512	-0.057	0.056	0.311726	0.631873	2365
Clindamycin	<1 year	shannon	full model	-0.256	0.031	2.18374e-16	7.20633e-15	1.23	0.267793	18.6	-0.257	0.046	2.3331e-08	7.69924e-07	1.21	0.271156	17.4	-0.276	0.036	1.33267e-14	4.3978e-13	8215	-0.278	0.05	2.6025e-08	8.58825e-07	5770	-0.194	0.064	0.00256597	0.0620995	4512	-0.137	0.118	0.248144	0.631873	2365
Clindamycin	1-4 years	shannon	full model	-0.071	0.014	8.23119e-07	9.05431e-06	0.71	0.398844	0	-0.077	0.02	8.65357e-05	0.000951893	0.03	0.851796	0	-0.066	0.015	1.8953e-05	0.000156362	8215	-0.079	0.021	0.000193946	0.00213341	5770	-0.102	0.039	0.00966749	0.0754708	4512	-0.068	0.055	0.215131	0.631873	2365
Clindamycin	4-8 years	shannon	full model	-0.035	0.012	0.00432762	0.0141227	0.06	0.806693	0	-0.051	0.018	0.00383941	0.0181001	0.88	0.348048	0	-0.034	0.014	0.0168389	0.0505166	8215	-0.042	0.02	0.0360311	0.118441	5770	-0.041	0.026	0.114983	0.229673	4512	-0.082	0.037	0.0278949	0.165286	2365
Flucloxacillin	<1 year	shannon	full model	-0.11	0.021	1.15291e-07	1.9023e-06	0	0.999902	0	-0.117	0.03	7.3908e-05	0.000951893	0.17	0.681061	0	-0.11	0.025	9.20508e-06	0.000113972	8215	-0.111	0.033	0.000839228	0.00461575	5770	-0.11	0.038	0.0037636	0.0620995	4512	-0.141	0.065	0.0300521	0.165286	2365
Flucloxacillin	1-4 years	shannon	full model	-0.031	0.008	0.000222108	0.00122159	0.77	0.379917	0	-0.025	0.012	0.0401866	0.094658	4.73	0.0295599	78.9	-0.036	0.01	0.00029194	0.00160567	8215	-0.015	0.013	0.254439	0.365064	5770	-0.019	0.017	0.259417	0.428038	4512	-0.095	0.034	0.00573905	0.0946943	2365
Flucloxacillin	4-8 years	shannon	full model	-0.028	0.008	0.000700188	0.00330089	8.25	0.004081	87.9	-0.037	0.012	0.00248096	0.0136453	3.87	0.0491355	74.2	-0.044	0.01	1.03611e-05	0.000113972	8215	-0.048	0.013	0.000351363	0.00262274	5770	0.008	0.015	0.604842	0.733675	4512	0.014	0.028	0.627878	0.731322	2365
Fluoroquinolones	<1 year	shannon	full model	-0.077	0.02	7.65766e-05	0.000505406	0.02	0.877245	0	-0.062	0.029	0.0334379	0.0848809	2.33	0.126919	57.1	-0.08	0.024	0.00103225	0.00425805	8215	-0.098	0.038	0.00902907	0.0372449	5770	-0.073	0.033	0.0270935	0.0912188	4512	-0.008	0.045	0.859852	0.859852	2365
Fluoroquinolones	1-4 years	shannon	full model	-0.039	0.009	1.69283e-05	0.000139658	0.04	0.847334	0	-0.044	0.014	0.00105365	0.00695406	2.06	0.150907	51.5	-0.041	0.012	0.000416854	0.00196517	8215	-0.056	0.016	0.000397384	0.00262274	5770	-0.037	0.015	0.013722	0.0754708	4512	-0.013	0.026	0.628415	0.731322	2365
Fluoroquinolones	4-8 years	shannon	full model	-0.016	0.009	0.0608145	0.127678	1.94	0.164144	48.3	-0.032	0.012	0.00864648	0.0317037	1.57	0.210259	36.3	-0.009	0.01	0.410089	0.520498	8215	-0.023	0.014	0.0995439	0.205309	5770	-0.035	0.016	0.0289791	0.0912188	4512	-0.058	0.024	0.0165695	0.147643	2365
Macrolides	<1 year	shannon	full model	-0.086	0.046	0.0619043	0.127678	0.08	0.776592	0	-0.09	0.052	0.0822929	0.15087	0	0.971349	0	-0.089	0.047	0.0606106	0.133343	8215	-0.089	0.053	0.0924264	0.203338	5770	-0.037	0.176	0.832843	0.832843	4512	-0.098	0.225	0.664839	0.731322	2365
Macrolides	1-4 years	shannon	full model	-0.036	0.013	0.00470758	0.0141227	1.19	0.274925	16.1	-0.032	0.028	0.25284	0.362771	0.72	0.396484	0	-0.04	0.013	0.00267438	0.00882545	8215	-0.024	0.029	0.410157	0.520584	5770	0.022	0.055	0.691403	0.754554	4512	-0.104	0.089	0.245746	0.631873	2365
Macrolides	4-8 years	shannon	full model	-0.015	0.012	0.187368	0.281052	0	0.986732	0	-0.019	0.014	0.170488	0.278316	0.74	0.391008	0	-0.015	0.012	0.206749	0.341136	8215	-0.016	0.014	0.240163	0.360244	5770	-0.016	0.043	0.704193	0.754554	4512	-0.077	0.069	0.266653	0.631873	2365
Nitrofurantoin	<1 year	shannon	full model	0.066	0.024	0.00570645	0.0156927	0.62	0.432872	0	0.083	0.033	0.0112917	0.0372627	0.52	0.46902	0	0.054	0.028	0.0589895	0.133343	8215	0.07	0.037	0.0633483	0.149321	5770	0.094	0.044	0.0304063	0.0912188	4512	0.125	0.067	0.0617168	0.29095	2365
Nitrofurantoin	1-4 years	shannon	full model	-0.018	0.011	0.0957899	0.166372	3.73	0.0533437	73.2	-0.025	0.015	0.080866	0.15087	5.63	0.0176938	82.2	-0.006	0.013	0.618953	0.739796	8215	-0.01	0.016	0.525199	0.618985	5770	-0.056	0.022	0.0123859	0.0754708	4512	-0.103	0.036	0.00407008	0.0946943	2365
Nitrofurantoin	4-8 years	shannon	full model	0.006	0.011	0.611536	0.747433	0.6	0.438649	0	0.011	0.014	0.421902	0.52137	0.23	0.634375	0	0	0.013	0.983617	0.983617	8215	0.008	0.015	0.593845	0.675754	5770	0.018	0.019	0.354537	0.516113	4512	0.026	0.033	0.443753	0.731322	2365
Penicillin V	<1 year	shannon	full model	-0.01	0.012	0.398583	0.52613	1.76	0.184568	43.2	-0.018	0.015	0.237082	0.355623	0.33	0.567136	0	-0.002	0.014	0.856703	0.883475	8215	-0.014	0.016	0.383915	0.506768	5770	-0.044	0.028	0.118316	0.229673	4512	-0.038	0.039	0.325511	0.631873	2365
Penicillin V	1-4 years	shannon	full model	-0.006	0.006	0.354767	0.487805	0.02	0.885902	0	-0.018	0.008	0.0269551	0.0741266	0.01	0.924472	0	-0.006	0.007	0.378596	0.520498	8215	-0.018	0.009	0.0417689	0.118441	5770	-0.004	0.013	0.749955	0.773391	4512	-0.016	0.018	0.384609	0.696353	2365
Penicillin V	4-8 years	shannon	full model	-0.014	0.005	0.00408407	0.0141227	5.69	0.0170139	82.4	-0.021	0.006	0.000803465	0.00662858	3.68	0.0549512	72.9	-0.021	0.006	0.000242864	0.00160291	8215	-0.026	0.007	0.000120927	0.00199529	5770	0.007	0.01	0.496533	0.630215	4512	0.005	0.015	0.731487	0.766972	2365
Penicillins extended spectrum	<1 year	shannon	full model	-0.002	0.015	0.913295	0.965622	1.33	0.248965	24.8	0	0.02	0.992545	0.992545	0.35	0.556609	0	0.009	0.018	0.627706	0.739796	8215	0.005	0.022	0.812152	0.864549	5770	-0.032	0.031	0.293065	0.460531	4512	-0.026	0.048	0.590779	0.731322	2365
Penicillins extended spectrum	1-4 years	shannon	full model	0.003	0.007	0.702505	0.827952	0.04	0.848325	0	0.004	0.01	0.694282	0.76371	0.95	0.33028	0	0.002	0.009	0.835758	0.883475	8215	0	0.011	0.964571	0.964571	5770	0.005	0.013	0.708824	0.754554	4512	0.026	0.025	0.294314	0.631873	2365
Penicillins extended spectrum	4-8 years	shannon	full model	0	0.006	0.958875	0.965622	0.4	0.528883	0	0.003	0.009	0.778259	0.828469	0.63	0.426422	0	-0.003	0.008	0.692123	0.787588	8215	-0.001	0.01	0.938107	0.964571	5770	0.006	0.011	0.622512	0.733675	4512	0.018	0.021	0.400931	0.696353	2365
Sulfamethoxazole-trimethoprim	<1 year	shannon	full model	-0.011	0.036	0.759724	0.864513	3.82	0.0507254	73.8	-0.051	0.053	0.341905	0.47012	0.68	0.408994	0	-0.074	0.048	0.123384	0.239509	8215	-0.072	0.059	0.224124	0.352194	5770	0.066	0.053	0.215204	0.373775	4512	0.04	0.122	0.743731	0.766972	2365
Sulfamethoxazole-trimethoprim	1-4 years	shannon	full model	0.001	0.019	0.965622	0.965622	8.2	0.0041919	87.8	0.018	0.029	0.544056	0.641209	9.34	0.00224047	89.3	0.041	0.023	0.0761683	0.157097	8215	0.068	0.034	0.0430693	0.118441	5770	-0.069	0.031	0.0246054	0.0912188	4512	-0.143	0.06	0.0178961	0.147643	2365
Sulfamethoxazole-trimethoprim	4-8 years	shannon	full model	0.044	0.014	0.00244696	0.0100937	0.25	0.619316	0	0.048	0.024	0.0430264	0.094658	0.35	0.555519	0	0.038	0.018	0.0305991	0.0841475	8215	0.041	0.027	0.127143	0.233095	5770	0.053	0.024	0.0293573	0.0912188	4512	0.075	0.052	0.146088	0.581552	2365
Tetracyclines	<1 year	shannon	full model	-0.03	0.017	0.0668595	0.129786	1.29	0.256448	22.3	-0.002	0.021	0.926148	0.955091	0.37	0.540826	0	-0.021	0.019	0.263929	0.395893	8215	-0.008	0.023	0.734592	0.808052	5770	-0.067	0.036	0.0653397	0.17545	4512	0.027	0.051	0.604961	0.731322	2365
Tetracyclines	1-4 years	shannon	full model	-0.018	0.007	0.0125425	0.0318387	0.39	0.532199	0	-0.013	0.009	0.17711	0.278316	0.01	0.941992	0	-0.016	0.008	0.044571	0.113142	8215	-0.013	0.01	0.20219	0.333613	5770	-0.029	0.018	0.107841	0.229673	4512	-0.011	0.024	0.654658	0.731322	2365
Tetracyclines	4-8 years	shannon	full model	-0.009	0.005	0.071172	0.130482	1.33	0.249362	24.6	-0.013	0.007	0.063536	0.131043	0.6	0.439906	0	-0.006	0.005	0.258466	0.395893	8215	-0.011	0.007	0.152235	0.264407	5770	-0.021	0.011	0.0691168	0.17545	4512	-0.026	0.018	0.158605	0.581552	2365
Amoxicillin-clavulanic acid	<1 year	richness	full model	-16.349	12.104	0.176788	0.265182	8.18	0.00422823	87.8	-39.518	16.011	0.013579	0.0407369	0.27	0.606031	0	-35.351	13.807	0.0104724	0.0265838	8215	-36.486	17.055	0.0324566	0.0933735	5770	46.738	25.157	0.0632533	0.208736	4512	-62.011	46.458	0.182096	0.48435	2365
Amoxicillin-clavulanic acid	1-4 years	richness	full model	0.795	6.496	0.902574	0.936297	1.03	0.310159	2.9	13.856	8.705	0.111459	0.183908	0.19	0.662902	0	4.12	7.275	0.571192	0.698123	8215	15.067	9.138	0.0992337	0.172668	5770	-12.277	14.425	0.394796	0.559364	4512	1.965	28.634	0.945301	0.984149	2365
Amoxicillin-clavulanic acid	4-8 years	richness	full model	-1.252	5.001	0.802335	0.913002	2.62	0.105252	61.9	-4.835	7.085	0.494961	0.578674	1.94	0.16405	48.4	2.802	5.592	0.616356	0.717937	8215	-1.319	7.522	0.860833	0.915509	5770	-17.44	11.175	0.118672	0.261079	4512	-32.48	21.091	0.123716	0.477606	2365
Cephalosporins	<1 year	richness	full model	-29.877	10.537	0.00457389	0.0111396	0.33	0.5658	0	-37.744	16.968	0.0261173	0.0662978	0.66	0.417048	0	-25.709	12.795	0.0445442	0.0816644	8215	-34.038	17.572	0.052783	0.111345	5770	-38.659	18.571	0.0374316	0.152125	4512	-88.908	65.287	0.173404	0.48435	2365
Cephalosporins	1-4 years	richness	full model	-4.621	4.184	0.269345	0.37035	0.11	0.745139	0	-2.69	5.45	0.621566	0.664065	0.92	0.336772	0	-3.541	5.342	0.507369	0.643968	8215	-7.249	7.227	0.31586	0.416935	5770	-6.334	6.728	0.346559	0.559364	4512	3.321	8.299	0.689046	0.898801	2365
Cephalosporins	4-8 years	richness	full model	-0.588	3.551	0.868475	0.936297	3.6	0.0578996	72.2	-8.738	4.811	0.0693119	0.127072	0.02	0.894873	0	-4.311	4.057	0.288042	0.380215	8215	-9.026	5.282	0.0875011	0.169855	5770	11.592	7.339	0.114276	0.261079	4512	-7.335	11.657	0.529267	0.77114	2365
Clindamycin	<1 year	richness	full model	-57.028	6.773	3.75112e-17	1.23787e-15	0.84	0.359305	0	-53.295	10.117	1.3788e-07	4.55005e-06	1.12	0.290393	10.5	-60.645	7.838	1.14025e-14	3.76281e-13	8215	-58.114	11.096	1.6879e-07	5.57006e-06	5770	-46.372	13.453	0.000572517	0.00377861	4512	-29.553	24.63	0.230321	0.48435	2365
Clindamycin	1-4 years	richness	full model	-16.483	3.137	1.4798e-07	1.62778e-06	7.97	0.00474998	87.5	-16.805	4.347	0.00011067	0.00182606	0.31	0.576151	0	-12.83	3.393	0.000157071	0.00129584	8215	-15.802	4.703	0.000784295	0.00431362	5770	-37.955	8.226	4.0649e-06	0.000134142	4512	-22.691	11.392	0.046513	0.250154	2365
Clindamycin	4-8 years	richness	full model	-8.429	2.686	0.00170101	0.00801903	2.28	0.131316	56.1	-14.509	3.887	0.000189767	0.00208744	0.55	0.460021	0	-10.738	3.091	0.000516416	0.00243453	8215	-16.168	4.49	0.000319436	0.0035138	5770	-1.315	5.426	0.808493	0.833759	4512	-9.538	7.77	0.219784	0.48435	2365
Flucloxacillin	<1 year	richness	full model	-22.789	4.482	3.68969e-07	3.04399e-06	0.73	0.393759	0	-20.096	6.486	0.00194493	0.00802282	1.11	0.291742	10	-20.169	5.434	0.000207467	0.00136928	8215	-16.357	7.392	0.0269461	0.0889222	5770	-28.365	7.928	0.000349931	0.00377861	4512	-32.602	13.519	0.0159678	0.250154	2365
Flucloxacillin	1-4 years	richness	full model	-4.881	1.83	0.00764066	0.0168095	3.95	0.0468994	74.7	-5.221	2.697	0.0528502	0.11037	1.9	0.168499	47.3	-7.143	2.155	0.000921348	0.00337828	8215	-3.704	2.913	0.20359	0.292107	5770	0.963	3.464	0.780958	0.831343	4512	-14.311	7.131	0.0448725	0.250154	2365
Flucloxacillin	4-8 years	richness	full model	-4.249	1.796	0.018008	0.0371415	8.8	0.00301069	88.6	-8.627	2.667	0.00121712	0.00802282	1.69	0.194133	40.7	-7.962	2.189	0.000277799	0.00152789	8215	-10.377	2.988	0.000519137	0.00428288	5770	3.399	3.142	0.279416	0.485301	4512	-1.778	5.91	0.763599	0.899956	2365
Fluoroquinolones	<1 year	richness	full model	-22.439	4.222	1.06396e-07	1.62778e-06	0.07	0.786133	0	-12.101	6.268	0.0535125	0.11037	0.58	0.445592	0	-21.56	5.323	5.15674e-05	0.000567242	8215	-16.319	8.358	0.0509298	0.111345	5770	-23.931	6.931	0.000560597	0.00377861	4512	-6.682	9.474	0.480692	0.755373	2365
Fluoroquinolones	1-4 years	richness	full model	-9.773	1.971	7.06951e-07	4.66588e-06	0.2	0.653204	0	-8.637	2.962	0.00354633	0.0130032	5.3	0.0213248	81.1	-10.485	2.53	3.43003e-05	0.000565955	8215	-13.096	3.539	0.000217318	0.0035138	5770	-8.673	3.143	0.00581188	0.0319653	4512	1.793	5.413	0.740545	0.899956	2365
Fluoroquinolones	4-8 years	richness	full model	-5.365	1.891	0.00454791	0.0111396	0.32	0.569678	0	-8.273	2.651	0.00180458	0.00802282	0.53	0.466083	0	-4.639	2.281	0.042045	0.0816168	8215	-7.08	3.115	0.0230823	0.0846351	5770	-6.957	3.379	0.0395539	0.152125	4512	-11.403	5.047	0.0239625	0.250154	2365
Macrolides	<1 year	richness	full model	-28.325	10.026	0.00472591	0.0111396	0.02	0.877678	0	-25.458	11.441	0.0260664	0.0662978	0.89	0.345048	0	-27.889	10.418	0.00744279	0.0223284	8215	-22.739	11.798	0.0539854	0.111345	5770	-33.79	36.898	0.359839	0.559364	4512	-68.368	46.862	0.144729	0.477606	2365
Macrolides	1-4 years	richness	full model	-8.516	2.818	0.00251311	0.00921472	0.21	0.646022	0	-7.401	6.12	0.226543	0.299037	2.65	0.103565	62.3	-8.844	2.907	0.00235839	0.00778268	8215	-3.923	6.483	0.545118	0.64246	5770	-3.414	11.46	0.765774	0.831343	4512	-35.935	18.567	0.053063	0.250154	2365
Macrolides	4-8 years	richness	full model	-3.651	2.566	0.154774	0.243216	0.08	0.781631	0	-4.689	3.019	0.120437	0.189258	0.78	0.377904	0	-3.437	2.68	0.199709	0.286539	8215	-4.117	3.088	0.182569	0.273853	5770	-6.012	8.898	0.499243	0.588394	4512	-17.079	14.373	0.234836	0.48435	2365
Nitrofurantoin	<1 year	richness	full model	14.987	5.145	0.00358032	0.0111396	0.04	0.837998	0	19.825	7.151	0.00556483	0.0183639	0	0.959354	0	14.268	6.231	0.0220552	0.0485214	8215	19.607	8.333	0.0186621	0.0769811	5770	16.527	9.12	0.070044	0.210132	4512	20.434	13.928	0.142479	0.477606	2365
Nitrofurantoin	1-4 years	richness	full model	-3.052	2.392	0.202023	0.289859	1.46	0.227594	31.3	-4.373	3.193	0.170847	0.25627	2.73	0.0986257	63.3	-1.337	2.782	0.630915	0.717937	8215	-1.876	3.533	0.595472	0.677606	5770	-7.909	4.683	0.0912937	0.231745	4512	-15.511	7.461	0.0377573	0.250154	2365
Nitrofurantoin	4-8 years	richness	full model	0.271	2.341	0.907924	0.936297	0.81	0.367499	0	2.009	3.038	0.508531	0.578674	1.07	0.301224	6.4	-1.252	2.887	0.664519	0.730971	8215	0.477	3.38	0.887766	0.915509	5770	3.193	3.999	0.424702	0.559364	4512	8.45	6.932	0.22298	0.48435	2365
Penicillin V	<1 year	richness	full model	-8.082	2.657	0.00235456	0.00921472	8.09	0.00444182	87.6	-10.472	3.301	0.0015147	0.00802282	3.63	0.0568698	72.4	-4.235	2.982	0.155554	0.23333	8215	-7.668	3.615	0.033954	0.0933735	5770	-22.938	5.859	9.18224e-05	0.00151507	4512	-24.568	8.105	0.0024651	0.0813482	2365
Penicillin V	1-4 years	richness	full model	-3.047	1.348	0.0237737	0.046149	1.56	0.211892	35.8	-5.729	1.739	0.000984029	0.00802282	0.99	0.320644	0	-4.014	1.555	0.00983589	0.0265838	8215	-6.613	1.953	0.000714715	0.00431362	5770	-0.12	2.705	0.964665	0.964665	4512	-2.354	3.817	0.537461	0.77114	2365
Penicillin V	4-8 years	richness	full model	-1.7	1.078	0.114841	0.189488	3.82	0.0507075	73.8	-2.773	1.371	0.043144	0.101696	4.41	0.0357676	77.3	-2.937	1.25	0.0188397	0.0444079	8215	-4.188	1.528	0.00614175	0.0289539	5770	1.887	2.129	0.37547	0.559364	4512	3.083	3.108	0.321332	0.599178	2365
Penicillins extended spectrum	<1 year	richness	full model	-1.202	3.326	0.717793	0.84597	0.5	0.481641	0	0.099	4.437	0.982177	0.982177	0	0.99111	0	0.225	3.895	0.954001	0.954001	8215	0.075	4.947	0.987943	0.987943	5770	-5.04	6.389	0.430187	0.559364	4512	0.199	10.037	0.984149	0.984149	2365
Penicillins extended spectrum	1-4 years	richness	full model	1.249	1.61	0.437626	0.577666	0.15	0.695007	0	0.057	2.251	0.979873	0.982177	0.16	0.686297	0	0.797	1.981	0.687627	0.73199	8215	-0.384	2.501	0.877945	0.915509	5770	2.129	2.761	0.440711	0.559364	4512	1.931	5.157	0.708146	0.898801	2365
Penicillins extended spectrum	4-8 years	richness	full model	-0.675	1.374	0.623086	0.79084	0.31	0.577914	0	0.97	1.978	0.623819	0.664065	0.25	0.619499	0	-0.132	1.686	0.937825	0.954001	8215	1.455	2.206	0.509579	0.622819	5770	-1.75	2.371	0.460372	0.562677	4512	-1.021	4.471	0.819433	0.932458	2365
Sulfamethoxazole-trimethoprim	<1 year	richness	full model	-0.35	7.663	0.963561	0.963561	5.96	0.014662	83.2	-14.853	11.672	0.203189	0.290163	0.16	0.686822	0	-18.199	10.593	0.0858096	0.141586	8215	-12.407	13.154	0.345618	0.438668	5770	19.244	11.098	0.0829913	0.228226	4512	-23.908	25.311	0.344981	0.599178	2365
Sulfamethoxazole-trimethoprim	1-4 years	richness	full model	1.729	3.997	0.665305	0.813151	3.34	0.0677371	70	6.019	6.453	0.350982	0.428978	1.99	0.157826	49.9	7.588	5.124	0.138728	0.218001	8215	11.479	7.522	0.127078	0.209678	5770	-7.369	6.386	0.248563	0.4557	4512	-9.196	12.557	0.464047	0.755373	2365
Sulfamethoxazole-trimethoprim	4-8 years	richness	full model	5.493	3.099	0.0762881	0.139861	0.53	0.465703	0	5.562	5.231	0.287663	0.365111	0.27	0.600291	0	7.211	3.892	0.0639533	0.111077	8215	7.079	5.979	0.236458	0.32513	5770	2.518	5.122	0.623012	0.708945	4512	0.61	10.8	0.954929	0.984149	2365
Tetracyclines	<1 year	richness	full model	-10.241	3.589	0.00432615	0.0111396	0.62	0.431746	0	-5.869	4.693	0.211028	0.290163	1.42	0.232917	29.7	-8.731	4.071	0.0319779	0.0659544	8215	-8.611	5.225	0.0994152	0.172668	5770	-15.516	7.609	0.0414887	0.152125	4512	5.559	10.668	0.602366	0.828254	2365
Tetracyclines	1-4 years	richness	full model	-5.628	1.608	0.000464708	0.00255589	0.16	0.691614	0	-3.905	2.051	0.0569356	0.110522	0.59	0.440718	0	-5.935	1.784	0.00088431	0.00337828	8215	-4.602	2.242	0.0401149	0.10183	5770	-4.303	3.709	0.246059	0.4557	4512	-0.318	5.085	0.950139	0.984149	2365
Tetracyclines	4-8 years	richness	full model	-1.782	1.07	0.0957124	0.166237	0.32	0.572566	0	-2.57	1.509	0.0885434	0.153786	0.09	0.758436	0	-1.479	1.197	0.216712	0.297979	8215	-2.37	1.643	0.149285	0.234591	5770	-2.984	2.383	0.210605	0.434373	4512	-3.647	3.812	0.338864	0.599178	2365
Amoxicillin-clavulanic acid	<1 year	inverse simpson	full model	-1.443	1.792	0.420829	0.603799	7.96	0.00478777	87.4	-4.522	2.546	0.0757039	0.166548	0.75	0.385582	0	-5.282	2.25	0.0189359	0.0694316	8215	-5.611	2.839	0.0481179	0.158789	5770	5.213	2.963	0.0785435	0.245686	4512	-0.043	5.755	0.993981	0.993981	2365
Amoxicillin-clavulanic acid	1-4 years	inverse simpson	full model	-0.201	0.972	0.836422	0.890385	0.3	0.585934	0	-0.198	1.398	0.887446	0.887446	0.21	0.648388	0	0.169	1.186	0.88672	0.898973	8215	0.075	1.521	0.960436	0.960436	5770	-0.96	1.699	0.572193	0.768574	4512	-1.684	3.547	0.634921	0.882984	2365
Amoxicillin-clavulanic acid	4-8 years	inverse simpson	full model	-0.769	0.749	0.304996	0.479279	0	0.950068	0	-1.773	1.129	0.116352	0.21476	0.13	0.715857	0	-0.736	0.911	0.419304	0.601611	8215	-1.97	1.252	0.115686	0.277817	5770	-0.836	1.316	0.525161	0.768574	4512	-0.915	2.613	0.726155	0.887523	2365
Cephalosporins	<1 year	inverse simpson	full model	-1.369	1.509	0.364553	0.546829	0.01	0.93946	0	1.374	2.75	0.617343	0.727565	1.18	0.276984	15.4	-1.478	2.085	0.47856	0.631699	8215	0.293	2.925	0.920222	0.948979	5770	-1.248	2.187	0.568217	0.768574	4512	9.642	8.088	0.233301	0.699903	2365
Cephalosporins	1-4 years	inverse simpson	full model	-0.651	0.586	0.266848	0.463473	0.66	0.415576	0	-0.545	0.781	0.485246	0.640525	4.59	0.0322361	78.2	-1.175	0.871	0.177225	0.324912	8215	-2.503	1.203	0.0374489	0.154477	5770	-0.216	0.792	0.784756	0.87636	4512	0.885	1.028	0.389433	0.803207	2365
Cephalosporins	4-8 years	inverse simpson	full model	-0.345	0.525	0.511705	0.703594	3.08	0.079407	67.5	-1.861	0.751	0.013178	0.0543591	0.57	0.448905	0	-1.049	0.661	0.112546	0.247601	8215	-2.207	0.879	0.0120597	0.0584308	5770	0.86	0.864	0.320061	0.555896	4512	-0.927	1.444	0.520873	0.882984	2365
Clindamycin	<1 year	inverse simpson	full model	-4.608	0.994	3.59272e-06	0.00011856	1.47	0.225366	32	-4.102	1.58	0.00941296	0.0444898	0.91	0.341108	0	-5.58	1.277	1.26847e-05	0.000418596	8215	-5.013	1.847	0.00666004	0.0439562	5770	-3.113	1.584	0.04953	0.198312	4512	-1.618	3.051	0.596051	0.882984	2365
Clindamycin	1-4 years	inverse simpson	full model	-1.687	0.48	0.000443764	0.00429844	0.01	0.91604	0	-1.875	0.684	0.00615171	0.0444898	0.49	0.484479	0	-1.716	0.553	0.00192316	0.0126928	8215	-2.141	0.783	0.00626031	0.0439562	5770	-1.598	0.969	0.0990734	0.251494	4512	-1.012	1.411	0.473221	0.882984	2365
Clindamycin	4-8 years	inverse simpson	full model	-1.036	0.396	0.00882587	0.0323615	0.02	0.879745	0	-1.311	0.59	0.026342	0.0965873	0.87	0.351109	0	-0.989	0.504	0.0497116	0.149135	8215	-0.884	0.747	0.236954	0.420444	5770	-1.112	0.639	0.0818952	0.245686	4512	-2.02	0.963	0.0359711	0.197841	2365
Flucloxacillin	<1 year	inverse simpson	full model	-2.534	0.643	8.02308e-05	0.00132381	0.55	0.457065	0	-3.178	0.991	0.00135138	0.0444898	0.02	0.890766	0	-2.987	0.886	0.000747057	0.00616322	8215	-3.078	1.23	0.0123944	0.0584308	5770	-2.03	0.934	0.0297154	0.198312	4512	-3.363	1.675	0.0447622	0.211022	2365
Flucloxacillin	1-4 years	inverse simpson	full model	-0.814	0.266	0.00221631	0.0121897	0.59	0.444129	0	-0.785	0.425	0.0648891	0.164719	2.01	0.156608	50.2	-0.99	0.351	0.00484574	0.0266516	8215	-0.454	0.485	0.348982	0.496952	5770	-0.578	0.408	0.156727	0.352778	4512	-1.882	0.883	0.0332787	0.197841	2365
Flucloxacillin	4-8 years	inverse simpson	full model	-0.513	0.257	0.0456121	0.115785	9.25	0.00235129	89.2	-0.782	0.411	0.0572413	0.157414	7.95	0.00482	87.4	-1.267	0.357	0.000386877	0.00428201	8215	-1.57	0.497	0.00160353	0.0264582	5770	0.297	0.37	0.422476	0.663891	4512	0.925	0.732	0.20662	0.681847	2365
Fluoroquinolones	<1 year	inverse simpson	full model	-1.367	0.594	0.0214564	0.0708063	0.98	0.321719	0	-1.406	0.897	0.117142	0.21476	1.68	0.19455	40.6	-1.993	0.867	0.0216011	0.0712838	8215	-2.785	1.391	0.0453449	0.158789	5770	-0.813	0.816	0.31941	0.555896	4512	-0.424	1.174	0.718064	0.887523	2365
Fluoroquinolones	1-4 years	inverse simpson	full model	-0.945	0.275	0.000604934	0.00429844	0.24	0.622617	0	-0.954	0.443	0.0310992	0.102489	3.23	0.0722393	69.1	-1.096	0.412	0.00789361	0.0372127	8215	-1.653	0.589	0.00503332	0.0439562	5770	-0.823	0.37	0.026264	0.198312	4512	-0.048	0.671	0.942423	0.971873	2365
Fluoroquinolones	4-8 years	inverse simpson	full model	-0.551	0.272	0.0425677	0.115785	0.92	0.338315	0	-1.062	0.399	0.0077852	0.0444898	1.45	0.229159	30.8	-0.308	0.372	0.407695	0.601611	8215	-0.664	0.518	0.200292	0.388801	5770	-0.829	0.398	0.0372046	0.198312	4512	-1.641	0.625	0.0087401	0.0961411	2365
Macrolides	<1 year	inverse simpson	full model	-1.684	1.581	0.287089	0.473696	0.09	0.76491	0	-1.419	1.86	0.445657	0.612778	0.16	0.690861	0	-1.868	1.698	0.271208	0.471045	8215	-1.669	1.964	0.395422	0.49746	5770	-0.473	4.346	0.913304	0.919966	4512	0.768	5.805	0.894723	0.952447	2365
Macrolides	1-4 years	inverse simpson	full model	-0.602	0.447	0.178009	0.326351	3.42	0.0645879	70.7	-1.373	0.977	0.159796	0.277541	0.1	0.752669	0	-0.892	0.474	0.0597245	0.164242	8215	-1.229	1.079	0.254814	0.420444	5770	1.751	1.35	0.194514	0.401185	4512	-2.029	2.3	0.377705	0.803207	2365
Macrolides	4-8 years	inverse simpson	full model	-0.643	0.403	0.110806	0.228538	0.1	0.75159	0	-0.811	0.494	0.100536	0.207355	0	0.960387	0	-0.696	0.437	0.111056	0.247601	8215	-0.804	0.514	0.117862	0.277817	5770	-0.337	1.048	0.748034	0.87636	4512	-0.896	1.78	0.614862	0.882984	2365
Nitrofurantoin	<1 year	inverse simpson	full model	1.963	0.738	0.00780048	0.032177	0.03	0.854507	0	2.89	1.081	0.00750633	0.0444898	1.13	0.288373	11.3	1.835	1.016	0.0707504	0.179597	8215	1.967	1.387	0.156088	0.343393	5770	2.106	1.074	0.0499304	0.198312	4512	4.318	1.725	0.0124046	0.102338	2365
Nitrofurantoin	1-4 years	inverse simpson	full model	-0.758	0.35	0.0305356	0.0916067	2.29	0.130608	56.2	-1.288	0.496	0.00943723	0.0444898	3.66	0.0556382	72.7	-0.322	0.453	0.477324	0.631699	8215	-0.684	0.588	0.244933	0.420444	5770	-1.402	0.551	0.011073	0.198312	4512	-2.78	0.924	0.00265896	0.0877456	2365
Nitrofurantoin	4-8 years	inverse simpson	full model	0.179	0.333	0.589853	0.706308	0.06	0.811018	0	0.425	0.471	0.366907	0.567235	0.08	0.773101	0	0.1	0.471	0.831833	0.898973	8215	0.513	0.563	0.36142	0.496952	5770	0.259	0.471	0.582253	0.768574	4512	0.217	0.859	0.800075	0.909117	2365
Penicillin V	<1 year	inverse simpson	full model	-0.163	0.397	0.681977	0.776042	0.09	0.765294	0	-0.242	0.516	0.639376	0.727565	0.36	0.548224	0	-0.079	0.486	0.870417	0.898973	8215	-0.427	0.602	0.47739	0.525129	5770	-0.331	0.69	0.631237	0.801185	4512	0.275	1.004	0.783965	0.909117	2365
Penicillin V	1-4 years	inverse simpson	full model	-0.012	0.198	0.952402	0.952402	0.08	0.78025	0	-0.305	0.268	0.254334	0.41965	0.09	0.768693	0	0.032	0.253	0.898973	0.898973	8215	-0.251	0.325	0.439705	0.50155	5770	-0.081	0.319	0.798348	0.87636	4512	-0.42	0.473	0.374595	0.803207	2365
Penicillin V	4-8 years	inverse simpson	full model	-0.445	0.158	0.00484271	0.0228299	4.67	0.0307575	78.6	-0.611	0.212	0.0039647	0.0444898	1.93	0.165128	48.1	-0.723	0.204	0.000389274	0.00428201	8215	-0.806	0.254	0.00153838	0.0264582	5770	-0.025	0.251	0.919966	0.919966	4512	-0.165	0.385	0.667502	0.882984	2365
Penicillins extended spectrum	<1 year	inverse simpson	full model	-0.078	0.485	0.871956	0.899205	0.92	0.337252	0	0.392	0.686	0.568439	0.718575	0.41	0.521774	0	0.315	0.635	0.620204	0.758027	8215	0.683	0.823	0.407013	0.49746	5770	-0.63	0.752	0.402417	0.663891	4512	-0.273	1.243	0.82647	0.909117	2365
Penicillins extended spectrum	1-4 years	inverse simpson	full model	0.132	0.229	0.565959	0.706308	0.07	0.798597	0	0.276	0.349	0.428342	0.612778	0.03	0.854764	0	0.19	0.323	0.557146	0.707147	8215	0.235	0.416	0.573053	0.610024	5770	0.073	0.325	0.823247	0.87636	4512	0.374	0.639	0.558059	0.882984	2365
Penicillins extended spectrum	4-8 years	inverse simpson	full model	0.122	0.196	0.533062	0.703642	1.29	0.256763	22.2	0.063	0.306	0.836093	0.887446	3.44	0.0637605	70.9	-0.097	0.275	0.725393	0.854928	8215	-0.313	0.367	0.394334	0.49746	5770	0.348	0.279	0.213013	0.413496	4512	0.919	0.554	0.0971609	0.400789	2365
Sulfamethoxazole-trimethoprim	<1 year	inverse simpson	full model	-0.303	1.042	0.771496	0.848646	0.97	0.324703	0	-0.268	1.795	0.881293	0.887446	1.93	0.164913	48.1	-1.658	1.726	0.33684	0.541043	8215	-2.009	2.189	0.358919	0.496952	5770	0.474	1.307	0.716674	0.875935	4512	3.302	3.135	0.2924	0.742245	2365
Sulfamethoxazole-trimethoprim	1-4 years	inverse simpson	full model	-0.294	0.559	0.599292	0.706308	5.27	0.0216921	81	-0.341	0.975	0.726266	0.798893	9.65	0.00188945	89.6	1.131	0.835	0.17566	0.324912	8215	2.098	1.252	0.0939052	0.258239	5770	-1.449	0.752	0.0540852	0.198312	4512	-4.106	1.555	0.00835071	0.0961411	2365
Sulfamethoxazole-trimethoprim	4-8 years	inverse simpson	full model	1.49	0.437	0.000651278	0.00429844	0.01	0.93965	0	1.691	0.798	0.0341631	0.102489	0.02	0.876155	0	1.525	0.634	0.0162244	0.0669258	8215	1.784	0.995	0.0730901	0.21927	5770	1.459	0.603	0.0156333	0.198312	4512	1.524	1.338	0.254819	0.700751	2365
Tetracyclines	<1 year	inverse simpson	full model	-0.742	0.533	0.164152	0.318648	2.43	0.119045	58.8	0.394	0.726	0.587925	0.718575	0.81	0.368513	0	-0.126	0.663	0.848812	0.898973	8215	0.824	0.87	0.343688	0.496952	5770	-1.864	0.896	0.0375259	0.198312	4512	-0.599	1.322	0.65037	0.882984	2365
Tetracyclines	1-4 years	inverse simpson	full model	-0.472	0.242	0.0509482	0.120092	0.15	0.698549	0	-0.283	0.321	0.378157	0.567235	0	0.9801	0	-0.41	0.291	0.158547	0.324912	8215	-0.288	0.373	0.440756	0.50155	5770	-0.613	0.437	0.160354	0.352778	4512	-0.269	0.63	0.668927	0.882984	2365
Tetracyclines	4-8 years	inverse simpson	full model	-0.277	0.16	0.0839138	0.18461	0.69	0.406886	0	-0.426	0.237	0.0717494	0.166548	0.26	0.609079	0	-0.185	0.195	0.3443	0.541043	8215	-0.356	0.273	0.192997	0.388801	5770	-0.468	0.281	0.0954707	0.251494	4512	-0.635	0.472	0.178762	0.655459	2365

## Sheet: Suppl. Table 8
Supplementary Table 8. Association between a single antibiotic course and gut microbiome species diversity assessed with Shannon index, species richness, and inverse Simpson index. For each cohort, we used regression models with the period of the antibiotic prescription in <4 years or 4-8 years before fecal sampling as the main exposure. Results from the cohorts were meta-analyzed using fixed-eff…
				Meta-analysis							SCAPIS						SIMPLER						MOS
antibiotic	period	outcome	model	beta	s.e.	p-value	q-value	Cochran's Q	Cochran's Q p-value	I2(%)	beta	s.e.	p-value	q-value	N	N in category	beta	s.e.	p-value	q-value	N	N in category	beta	s.e.	p-value	q-value	N	N in category
Penicillin V	<4 years	shannon	basic model	-0.011	0.018	0.530486	0.581009	0.93	0.628193	0	-0.001	0.021	0.948059	0.977686	4480	347	-0.019	0.037	0.605084	0.74555	2330	216	-0.056	0.055	0.305462	0.889442	854	61
Penicillin V	4-8 years	shannon	basic model	-0.038	0.016	0.0166174	0.04095	2.55	0.279395	21.6	-0.055	0.019	0.00453022	0.0166108	4480	433	0.007	0.036	0.854095	0.938084	2330	234	-0.019	0.044	0.666122	0.898698	854	104
Flucloxacillin	<4 years	shannon	basic model	-0.117	0.029	4.17394e-05	0.000415034	0.73	0.695365	0	-0.107	0.034	0.0018038	0.0096828	4480	125	-0.161	0.061	0.00819622	0.113108	2330	72	-0.082	0.094	0.382681	0.889442	854	19
Flucloxacillin	4-8 years	shannon	basic model	-0.08	0.027	0.00349159	0.0130048	1.06	0.589768	0	-0.099	0.033	0.00299328	0.0131704	4480	131	-0.036	0.058	0.532575	0.693352	2330	79	-0.049	0.08	0.540003	0.889711	854	27
Penicillins extended spectrum	<4 years	shannon	basic model	-0.039	0.034	0.24368	0.329685	2.28	0.319776	12.3	-0.05	0.042	0.228863	0.359642	4480	85	-0.077	0.071	0.277827	0.54534	2330	53	0.103	0.102	0.314528	0.889442	854	17
Penicillins extended spectrum	4-8 years	shannon	basic model	-0.033	0.031	0.281464	0.364959	0.25	0.882518	0	-0.043	0.037	0.242812	0.372689	4480	107	-0.015	0.071	0.832618	0.938084	2330	52	-0.002	0.093	0.978653	0.978653	854	20
Amoxicillin-clavulanic acid	<4 years	shannon	basic model	-0.086	0.094	0.36022	0.418785	0.09	0.953644	0	-0.092	0.101	0.362678	0.469347	4480	14	0.014	0.352	0.968309	0.968309	2330	2	-0.129	0.404	0.749879	0.898698	854	1
Amoxicillin-clavulanic acid	4-8 years	shannon	basic model	-0.061	0.096	0.523749	0.581009	2.33	0.311375	14.3	0.003	0.119	0.981013	0.981013	4480	10	-0.274	0.18	0.128749	0.366899	2330	8	0.265	0.405	0.512103	0.889442	854	1
Cephalosporins	<4 years	shannon	basic model	-0.222	0.071	0.00181206	0.00883085	0.33	0.847652	0	-0.247	0.084	0.00332174	0.0137022	4480	20	-0.187	0.223	0.402108	0.602699	2330	5	-0.143	0.168	0.393871	0.889442	854	6
Cephalosporins	4-8 years	shannon	basic model	-0.13	0.063	0.0398602	0.083344	0.31	0.855805	0	-0.109	0.077	0.157318	0.266231	4480	24	-0.143	0.159	0.368668	0.588549	2330	10	-0.204	0.155	0.189269	0.889442	854	7
Macrolides	<4 years	shannon	basic model	-0.221	0.076	0.00358104	0.0130048	4	0.13535	50	-0.313	0.091	0.000592044	0.00422725	4480	17	-0.14	0.207	0.499069	0.675211	2330	6	0.083	0.181	0.647388	0.898698	854	5
Macrolides	4-8 years	shannon	basic model	-0.199	0.066	0.00259644	0.0105385	2.09	0.351945	4.2	-0.229	0.075	0.00237154	0.0111801	4480	25	-0.281	0.206	0.173287	0.427028	2330	6	0.043	0.182	0.812413	0.908801	854	5
Clindamycin	<4 years	shannon	basic model	-0.216	0.051	2.48879e-05	0.000415034	3.75	0.15372	46.6	-0.225	0.058	9.18547e-05	0.00186437	4480	43	-0.441	0.177	0.012929	0.127443	2330	8	-0.008	0.143	0.954223	0.978653	854	8
Clindamycin	4-8 years	shannon	basic model	-0.137	0.05	0.00637874	0.0209587	0.2	0.905865	0	-0.142	0.062	0.0223402	0.0614356	4480	37	-0.17	0.133	0.200118	0.460271	2330	14	-0.097	0.111	0.379726	0.889442	854	14
Tetracyclines	<4 years	shannon	basic model	-0.055	0.028	0.0474528	0.0963014	0.02	0.990504	0	-0.058	0.033	0.0823202	0.16464	4480	133	-0.049	0.066	0.458364	0.632542	2330	60	-0.05	0.082	0.538652	0.889711	854	26
Tetracyclines	4-8 years	shannon	basic model	-0.048	0.023	0.0365563	0.0788245	0.84	0.65778	0	-0.037	0.028	0.184661	0.29726	4480	195	-0.091	0.053	0.0832644	0.296062	2330	97	-0.046	0.07	0.504589	0.889442	854	36
Fluoroquinolones	<4 years	shannon	basic model	-0.182	0.049	0.000194965	0.00122296	0.2	0.903863	0	-0.199	0.063	0.00158793	0.0095276	4480	36	-0.153	0.082	0.0637203	0.293113	2330	39	-0.194	0.24	0.419107	0.889442	854	3
Fluoroquinolones	4-8 years	shannon	basic model	-0.12	0.038	0.00166428	0.00883085	4.9	0.0865001	59.1	-0.053	0.049	0.273534	0.401183	4480	61	-0.227	0.067	0.000722591	0.0166196	2330	59	-0.224	0.154	0.145784	0.889442	854	7
Sulfamethoxazole-trimethoprim	<4 years	shannon	basic model	-0.029	0.09	0.743161	0.776942	2.01	0.365802	0.6	-0.01	0.142	0.942238	0.977686	4480	7	-0.135	0.133	0.310711	0.564185	2330	14	0.243	0.234	0.29783	0.889442	854	3
Sulfamethoxazole-trimethoprim	4-8 years	shannon	basic model	-0.364	0.094	9.92413e-05	0.000684765	0.36	0.836605	0	-0.407	0.119	0.000615157	0.00422725	4480	10	-0.305	0.179	0.0887416	0.296062	2330	8	-0.266	0.287	0.353618	0.889442	854	2
Nitrofurantoin	<4 years	shannon	basic model	-0.093	0.065	0.150459	0.247182	1.12	0.571145	0	-0.07	0.079	0.370001	0.469616	4480	23	-0.188	0.125	0.132935	0.366899	2330	16	0.101	0.287	0.72442	0.898698	854	2
Nitrofurantoin	4-8 years	shannon	basic model	-0.009	0.065	0.888091	0.914601	3.19	0.203176	37.3	-0.079	0.077	0.304624	0.426501	4480	24	0.199	0.136	0.143913	0.367777	2330	14	0.036	0.286	0.899644	0.957686	854	2
Penicillin V	<4 years	richness	basic model	-9.729	3.879	0.0121281	0.032186	0.4	0.820618	0	-7.965	4.836	0.0996237	0.182671	4480	347	-13.578	7.885	0.0851946	0.296062	2330	216	-11.503	11.451	0.315428	0.889442	854	61
Penicillin V	4-8 years	richness	basic model	-6.178	3.506	0.0780916	0.135628	1.33	0.515036	0	-7.229	4.389	0.0996387	0.182671	4480	433	0.952	7.603	0.9004	0.955809	2330	234	-11.852	9.082	0.192267	0.889442	854	104
Flucloxacillin	<4 years	richness	basic model	-35.206	6.308	2.39473e-08	1.65236e-06	0.99	0.610638	0	-30.769	7.764	7.51595e-05	0.00186437	4480	125	-44.97	12.973	0.000537494	0.0166196	2330	72	-41.205	19.626	0.0360889	0.889442	854	19
Flucloxacillin	4-8 years	richness	basic model	-16.988	6.017	0.00475238	0.0163957	1.08	0.581518	0	-21.508	7.552	0.00441964	0.0166108	4480	131	-11.501	12.392	0.353446	0.580661	2330	79	-4.813	16.724	0.773593	0.898698	854	27
Penicillins extended spectrum	<4 years	richness	basic model	-11.986	7.46	0.108126	0.181967	1.1	0.575898	0	-15.153	9.38	0.106288	0.189594	4480	85	-14.297	15.079	0.343166	0.580388	2330	53	8.944	21.293	0.674562	0.898698	854	17
Penicillins extended spectrum	4-8 years	richness	basic model	-9.332	6.861	0.173793	0.266483	2.54	0.280353	21.4	-14.649	8.379	0.0804823	0.16464	4480	107	12.278	15.198	0.419269	0.602699	2330	52	-16.009	19.355	0.40841	0.889442	854	20
Amoxicillin-clavulanic acid	<4 years	richness	basic model	-22.485	21.057	0.28562	0.364959	0.02	0.991126	0	-23.054	22.714	0.310183	0.426501	4480	14	-13.193	75.381	0.861083	0.938084	2330	2	-26.257	84.215	0.755285	0.898698	854	1
Amoxicillin-clavulanic acid	4-8 years	richness	basic model	-28.517	21.289	0.180395	0.270593	3.21	0.200649	37.7	-4.005	26.806	0.881229	0.952296	4480	10	-85.957	38.511	0.0257177	0.221815	2330	8	4.328	84.337	0.959084	0.978653	854	1
Cephalosporins	<4 years	richness	basic model	-40.52	15.744	0.010061	0.0277684	4.25	0.11934	53	-58.888	18.958	0.00190722	0.0096828	4480	20	-42.351	47.759	0.375306	0.588549	2330	5	23.272	35.056	0.506983	0.889442	854	6
Cephalosporins	4-8 years	richness	basic model	-45.681	13.914	0.00102652	0.00590249	0.21	0.900458	0	-41.039	17.306	0.0177631	0.0529218	4480	24	-52.239	33.92	0.123695	0.366899	2330	10	-55.921	32.321	0.0839926	0.889442	854	7
Macrolides	<4 years	richness	basic model	-44.776	16.702	0.00734307	0.0230305	5.3	0.0705234	62.3	-70.176	20.541	0.000640492	0.00422725	4480	17	-25.292	44.333	0.568398	0.726286	2330	6	26.444	37.634	0.482462	0.889442	854	5
Macrolides	4-8 years	richness	basic model	-57.968	14.623	7.36373e-05	0.000564552	1.45	0.48377	0	-60.21	16.985	0.000396898	0.00374218	4480	25	-90.946	44.125	0.039413	0.247227	2330	6	-22.503	37.886	0.552699	0.889711	854	5
Clindamycin	<4 years	richness	basic model	-58.255	11.362	2.94201e-07	1.01499e-05	7.19	0.0275006	72.2	-56.421	12.991	1.43601e-05	0.000947768	4480	43	-143.696	37.929	0.000155672	0.0107414	2330	8	-15.128	29.812	0.611978	0.898698	854	8
Clindamycin	4-8 years	richness	basic model	-45.748	11.028	3.34853e-05	0.000415034	2.6	0.272684	23	-50.095	13.997	0.000348858	0.00374218	4480	37	-72.442	28.428	0.0108938	0.125278	2330	14	-16.396	23.056	0.477212	0.889442	854	14
Tetracyclines	<4 years	richness	basic model	-25.248	6.178	4.37538e-05	0.000415034	0.21	0.899003	0	-26.921	7.512	0.000342319	0.00374218	4480	133	-23.959	14.13	0.0901057	0.296062	2330	60	-18.563	16.98	0.274606	0.889442	854	26
Tetracyclines	4-8 years	richness	basic model	-11.523	5.12	0.0243989	0.0561174	1.11	0.574519	0	-8.435	6.261	0.177973	0.293655	4480	195	-21.989	11.27	0.0511693	0.252192	2330	97	-10.761	14.478	0.45753	0.889442	854	36
Fluoroquinolones	<4 years	richness	basic model	-47.429	10.784	1.09203e-05	0.000251167	1.54	0.463262	0	-54.845	14.193	0.000112992	0.00186437	4480	36	-31.772	17.588	0.0709902	0.296062	2330	39	-81.752	49.887	0.101663	0.889442	854	3
Fluoroquinolones	4-8 years	richness	basic model	-34.13	8.397	4.81199e-05	0.000415034	1.24	0.537078	0	-29.219	10.951	0.00765452	0.0252599	4480	61	-46.219	14.329	0.00127581	0.0220077	2330	59	-15.708	32.056	0.624251	0.898698	854	7
Sulfamethoxazole-trimethoprim	<4 years	richness	basic model	-34.298	19.502	0.0786249	0.135628	1.9	0.386709	0	-58.54	31.973	0.0671842	0.143037	4480	7	-34.254	28.526	0.229972	0.483666	2330	14	21.719	48.658	0.655467	0.898698	854	3
Sulfamethoxazole-trimethoprim	4-8 years	richness	basic model	-63.938	20.609	0.00191975	0.00883085	0.17	0.918885	0	-59.462	26.797	0.0265377	0.0665346	4480	10	-63.854	38.302	0.0956375	0.299954	2330	8	-86.398	59.753	0.148596	0.889442	854	2
Nitrofurantoin	<4 years	richness	basic model	-14.171	14.358	0.323665	0.406052	0.23	0.891051	0	-17.536	17.734	0.322783	0.434769	4480	23	-11.668	26.816	0.663531	0.763061	2330	16	11.581	59.715	0.846272	0.9309	854	2
Nitrofurantoin	4-8 years	richness	basic model	-13.654	14.469	0.345336	0.410831	1.49	0.473569	0	-19.483	17.366	0.261965	0.392948	4480	24	13.138	29.117	0.651895	0.763061	2330	14	-57.297	59.633	0.336932	0.889442	854	2
Penicillin V	<4 years	inverse simpson	basic model	0.039	0.583	0.946581	0.946581	1.89	0.388763	0	0.466	0.809	0.564405	0.665192	4480	347	0.079	0.947	0.933809	0.968304	2330	216	-2.27	1.821	0.212768	0.889442	854	61
Penicillin V	4-8 years	inverse simpson	basic model	-0.674	0.532	0.20561	0.295564	5.17	0.0754167	61.3	-1.732	0.735	0.0184424	0.0529218	4480	433	0.932	0.913	0.307509	0.564185	2330	234	-0.599	1.444	0.678575	0.898698	854	104
Flucloxacillin	<4 years	inverse simpson	basic model	-2.46	0.95	0.00965137	0.0277477	0.33	0.847106	0	-2.214	1.299	0.0885005	0.171795	4480	125	-3.094	1.558	0.0471776	0.252192	2330	72	-1.335	3.116	0.668335	0.898698	854	19
Flucloxacillin	4-8 years	inverse simpson	basic model	-1.115	0.906	0.21843	0.307585	2.5	0.286047	20.1	-2.484	1.264	0.0494523	0.108795	4480	131	0.112	1.488	0.940237	0.968304	2330	79	1.03	2.658	0.69851	0.898698	854	27
Penicillins extended spectrum	<4 years	inverse simpson	basic model	-0.729	1.119	0.514637	0.581009	1.9	0.38642	0	-0.875	1.57	0.577437	0.668611	4480	85	-1.754	1.811	0.333024	0.580388	2330	53	3.509	3.379	0.299388	0.889442	854	17
Penicillins extended spectrum	4-8 years	inverse simpson	basic model	-1.332	1.046	0.202841	0.295564	0.72	0.696465	0	-1.059	1.402	0.450106	0.55013	4480	107	-2.418	1.826	0.185456	0.441258	2330	52	0.438	3.073	0.886691	0.957686	854	20
Amoxicillin-clavulanic acid	<4 years	inverse simpson	basic model	-3.273	3.39	0.334324	0.410831	0.03	0.987022	0	-3.008	3.802	0.428847	0.534036	4480	14	-4.053	9.054	0.654435	0.763061	2330	2	-4.842	13.342	0.716741	0.898698	854	1
Amoxicillin-clavulanic acid	4-8 years	inverse simpson	basic model	-1.152	3.131	0.712797	0.756662	2.07	0.354565	3.6	0.759	4.486	0.865647	0.952212	4480	10	-4.952	4.626	0.284525	0.54534	2330	8	13.591	13.361	0.30937	0.889442	854	1
Cephalosporins	<4 years	inverse simpson	basic model	-6.047	2.48	0.0147769	0.0377632	1.1	0.575772	0	-7.789	3.173	0.0141382	0.0444342	4480	20	-0.938	5.737	0.870107	0.938084	2330	5	-5.505	5.52	0.31894	0.889442	854	6
Cephalosporins	4-8 years	inverse simpson	basic model	-3.015	2.145	0.159827	0.256467	0.23	0.891096	0	-2.753	2.896	0.341835	0.451223	4480	24	-2.164	4.074	0.595318	0.74555	2330	10	-5.186	5.134	0.312699	0.889442	854	7
Macrolides	<4 years	inverse simpson	basic model	-4.633	2.6	0.0747759	0.135628	1.67	0.43332	0	-7.522	3.438	0.0287307	0.0665346	4480	17	-0.237	5.325	0.964566	0.968309	2330	6	-1.446	5.971	0.808696	0.908801	854	5
Macrolides	4-8 years	inverse simpson	basic model	-4.304	2.313	0.0627966	0.12036	4.02	0.134012	50.2	-6.2	2.843	0.0292349	0.0665346	4480	25	-6.346	5.3	0.231318	0.483666	2330	6	6.842	6.022	0.256175	0.889442	854	5
Clindamycin	<4 years	inverse simpson	basic model	-4.814	1.813	0.00792104	0.0237631	1.92	0.383434	0	-4.91	2.174	0.0239696	0.0632797	4480	43	-8.959	4.556	0.0493649	0.252192	2330	8	0.129	4.74	0.978342	0.978653	854	8
Clindamycin	4-8 years	inverse simpson	basic model	-3.743	1.708	0.0284528	0.0633303	0.04	0.978519	0	-3.689	2.343	0.115386	0.200407	4480	37	-4.284	3.415	0.209801	0.466977	2330	14	-3.254	3.661	0.374289	0.889442	854	14
Tetracyclines	<4 years	inverse simpson	basic model	-1.311	0.946	0.165732	0.259897	0.05	0.973158	0	-1.315	1.257	0.295811	0.424424	4480	133	-1.095	1.697	0.518862	0.68849	2330	60	-1.837	2.691	0.495025	0.889442	854	26
Tetracyclines	4-8 years	inverse simpson	basic model	-1.505	0.78	0.0534859	0.105444	1.63	0.441543	0	-0.668	1.048	0.523968	0.628762	4480	195	-2.854	1.354	0.0351304	0.247227	2330	97	-1.648	2.301	0.474029	0.889442	854	36
Fluoroquinolones	<4 years	inverse simpson	basic model	-4.718	1.548	0.0023079	0.00995281	1.26	0.533915	0	-6.66	2.375	0.00507537	0.0176302	4480	36	-3.118	2.113	0.140168	0.367777	2330	39	-5.621	7.918	0.478006	0.889442	854	3
Fluoroquinolones	4-8 years	inverse simpson	basic model	-2.18	1.218	0.0734644	0.135628	3.17	0.205369	36.8	0.081	1.833	0.964913	0.979758	4480	61	-3.605	1.721	0.0363422	0.247227	2330	59	-7.167	5.092	0.159635	0.889442	854	7
Sulfamethoxazole-trimethoprim	<4 years	inverse simpson	basic model	0.186	2.703	0.94512	0.946581	2.16	0.339983	7.3	2.596	5.351	0.627558	0.714117	4480	7	-2.547	3.426	0.457313	0.632542	2330	14	9.056	7.725	0.241411	0.889442	854	3
Sulfamethoxazole-trimethoprim	4-8 years	inverse simpson	basic model	-6.916	3.042	0.0229913	0.0547034	0.9	0.638336	0	-9.815	4.485	0.0286837	0.0665346	4480	10	-3.74	4.601	0.416411	0.602699	2330	8	-7.452	9.491	0.432557	0.889442	854	2
Nitrofurantoin	<4 years	inverse simpson	basic model	-1.93	2.127	0.364161	0.418785	0.1	0.949281	0	-1.262	2.968	0.670593	0.750155	4480	23	-2.628	3.221	0.414625	0.602699	2330	16	-2.697	9.482	0.776148	0.898698	854	2
Nitrofurantoin	4-8 years	inverse simpson	basic model	2.368	2.176	0.276333	0.364959	2.12	0.346535	5.6	-0.385	2.907	0.894581	0.952296	4480	24	6.216	3.497	0.0756489	0.296062	2330	14	3.389	9.472	0.720622	0.898698	854	2
Penicillin V	<4 years	shannon	full model	-0.004	0.017	0.828726	0.840913	0.9	0.637899	0	0.005	0.021	0.822891	0.875981	4480	347	-0.009	0.037	0.814934	0.885587	2328	216	-0.051	0.055	0.35938	0.860035	854	61
Penicillin V	4-8 years	shannon	full model	-0.032	0.016	0.0432672	0.102946	2.18	0.336686	8.1	-0.047	0.019	0.0136996	0.0470998	4480	433	0.009	0.035	0.791112	0.885587	2328	234	-0.014	0.044	0.739602	0.919315	854	104
Flucloxacillin	<4 years	shannon	full model	-0.103	0.028	0.000266247	0.0018371	0.69	0.706739	0	-0.09	0.034	0.00849139	0.0311351	4480	125	-0.147	0.06	0.0146724	0.159021	2328	72	-0.098	0.094	0.296779	0.860035	854	19
Flucloxacillin	4-8 years	shannon	full model	-0.07	0.027	0.00944318	0.032579	1.38	0.501763	0	-0.092	0.033	0.0051985	0.023462	4480	131	-0.028	0.058	0.623352	0.823419	2328	79	-0.019	0.081	0.809721	0.937572	854	27
Penicillins extended spectrum	<4 years	shannon	full model	-0.028	0.033	0.40763	0.51139	2.26	0.323619	11.4	-0.041	0.041	0.319696	0.50238	4480	85	-0.057	0.07	0.418293	0.687196	2328	53	0.117	0.103	0.255236	0.860035	854	17
Penicillins extended spectrum	4-8 years	shannon	full model	-0.026	0.031	0.39148	0.500224	0.15	0.927103	0	-0.034	0.037	0.355221	0.532832	4480	107	-0.012	0.07	0.861683	0.900851	2328	52	-0.002	0.093	0.982968	0.982968	854	20
Amoxicillin-clavulanic acid	<4 years	shannon	full model	-0.055	0.093	0.554223	0.644425	0.3	0.860713	0	-0.062	0.099	0.531665	0.658932	4480	14	0.112	0.349	0.748962	0.885587	2328	2	-0.159	0.402	0.692888	0.914612	854	1
Amoxicillin-clavulanic acid	4-8 years	shannon	full model	-0.05	0.095	0.603387	0.671511	2.67	0.263747	25	0.029	0.118	0.80317	0.871056	4480	10	-0.285	0.178	0.110124	0.391662	2328	8	0.228	0.404	0.572518	0.860035	854	1
Cephalosporins	<4 years	shannon	full model	-0.2	0.07	0.00456331	0.0209912	0.75	0.685989	0	-0.238	0.083	0.00418731	0.0212586	4480	20	-0.084	0.222	0.703209	0.866454	2328	5	-0.112	0.168	0.505408	0.860035	854	6
Cephalosporins	4-8 years	shannon	full model	-0.122	0.062	0.050745	0.116714	0.46	0.792921	0	-0.098	0.076	0.194745	0.329569	4480	24	-0.128	0.157	0.414716	0.687196	2328	10	-0.215	0.155	0.164784	0.860035	854	7
Macrolides	<4 years	shannon	full model	-0.208	0.075	0.00540915	0.023327	4.53	0.103617	55.9	-0.308	0.09	0.000620553	0.0058998	4480	17	-0.095	0.205	0.644415	0.823419	2328	6	0.103	0.18	0.567109	0.860035	854	5
Macrolides	4-8 years	shannon	full model	-0.178	0.065	0.0063806	0.024459	1.84	0.39881	0	-0.205	0.074	0.00583001	0.0240488	4480	25	-0.259	0.205	0.206212	0.451373	2328	6	0.048	0.181	0.791951	0.937572	854	5
Clindamycin	<4 years	shannon	full model	-0.197	0.051	0.000100317	0.00138437	2.7	0.258669	26	-0.209	0.057	0.000243485	0.00535666	4480	43	-0.367	0.176	0.0371784	0.320664	2328	8	-0.008	0.144	0.954242	0.968922	854	8
Clindamycin	4-8 years	shannon	full model	-0.115	0.05	0.021074	0.063222	0.34	0.843774	0	-0.111	0.061	0.0709044	0.155435	4480	37	-0.18	0.132	0.172578	0.441033	2328	14	-0.081	0.111	0.464649	0.860035	854	14
Tetracyclines	<4 years	shannon	full model	-0.05	0.028	0.0720535	0.150657	0	0.999087	0	-0.05	0.033	0.128193	0.264398	4480	133	-0.047	0.065	0.469339	0.735285	2328	60	-0.051	0.081	0.528007	0.860035	854	26
Tetracyclines	4-8 years	shannon	full model	-0.038	0.023	0.0968203	0.181596	0.98	0.61136	0	-0.024	0.027	0.383699	0.54771	4480	195	-0.081	0.052	0.123758	0.391662	2328	97	-0.054	0.069	0.434512	0.860035	854	36
Fluoroquinolones	<4 years	shannon	full model	-0.172	0.048	0.000364363	0.00228555	0.19	0.908884	0	-0.189	0.062	0.00238643	0.0139502	4480	36	-0.144	0.081	0.0768119	0.367072	2328	39	-0.173	0.239	0.468096	0.860035	854	3
Fluoroquinolones	4-8 years	shannon	full model	-0.104	0.038	0.00602377	0.0244494	4.48	0.106285	55.4	-0.041	0.048	0.390036	0.54771	4480	61	-0.204	0.067	0.00231894	0.0533356	2328	59	-0.217	0.154	0.159055	0.860035	854	7
Sulfamethoxazole-trimethoprim	<4 years	shannon	full model	-0.024	0.089	0.783661	0.807054	2.24	0.325812	10.8	-0.003	0.14	0.983023	0.983023	4480	7	-0.135	0.132	0.306684	0.571925	2328	14	0.265	0.235	0.259661	0.860035	854	3
Sulfamethoxazole-trimethoprim	4-8 years	shannon	full model	-0.346	0.093	0.000185582	0.0018371	0.35	0.839357	0	-0.388	0.117	0.00093578	0.00772019	4480	10	-0.269	0.177	0.128959	0.391662	2328	8	-0.293	0.286	0.305929	0.860035	854	2
Nitrofurantoin	<4 years	shannon	full model	-0.065	0.064	0.31419	0.42508	1.16	0.559923	0	-0.042	0.078	0.589498	0.707397	4480	23	-0.16	0.124	0.197462	0.451373	2328	16	0.134	0.285	0.639444	0.897943	854	2
Nitrofurantoin	4-8 years	shannon	full model	-0.026	0.064	0.688841	0.742657	3.73	0.155278	46.3	-0.1	0.076	0.187117	0.329569	4480	24	0.197	0.135	0.143848	0.391662	2328	14	0.024	0.285	0.93416	0.963352	854	2
Penicillin V	<4 years	richness	full model	-8.498	3.812	0.025815	0.0668525	0.41	0.813835	0	-6.702	4.73	0.156593	0.295161	4480	347	-11.705	7.803	0.13377	0.391662	2328	216	-12.087	11.406	0.289613	0.860035	854	61
Penicillin V	4-8 years	richness	full model	-4.601	3.445	0.181761	0.30589	1.32	0.516232	0	-5.051	4.293	0.239492	0.385524	4480	433	1.699	7.526	0.821414	0.885587	2328	234	-11.636	9.003	0.196557	0.860035	854	104
Flucloxacillin	<4 years	richness	full model	-31.862	6.199	2.75549e-07	1.90129e-05	1.78	0.410536	0	-26.01	7.599	0.000625736	0.0058998	4480	125	-42.878	12.853	0.000863853	0.0339109	2328	72	-44.938	19.43	0.0209877	0.860035	854	19
Flucloxacillin	4-8 years	richness	full model	-14.575	5.918	0.0137866	0.0434942	1.65	0.439059	0	-19.702	7.387	0.00768212	0.0298247	4480	131	-9.395	12.286	0.444581	0.713398	2328	79	1.977	16.662	0.905562	0.963352	854	27
Penicillins extended spectrum	<4 years	richness	full model	-9.039	7.337	0.217951	0.334192	1.08	0.583495	0	-12.861	9.173	0.160964	0.295161	4480	85	-8.882	14.943	0.552296	0.762169	2328	53	11.17	21.258	0.599418	0.860035	854	17
Penicillins extended spectrum	4-8 years	richness	full model	-7.426	6.74	0.27058	0.388959	2.3	0.316739	13	-11.496	8.2	0.160997	0.295161	4480	107	12.54	15.026	0.404081	0.687196	2328	52	-17.73	19.217	0.35649	0.860035	854	20
Amoxicillin-clavulanic acid	<4 years	richness	full model	-14.001	20.639	0.497543	0.602289	0.16	0.923057	0	-14.503	22.231	0.514191	0.658932	4480	14	8.82	74.579	0.905866	0.905866	2328	2	-35.378	83.222	0.670876	0.914612	854	1
Amoxicillin-clavulanic acid	4-8 years	richness	full model	-25.837	20.927	0.216974	0.334192	4.3	0.116333	53.5	3.741	26.266	0.886733	0.900375	4480	10	-91.614	38.049	0.0161326	0.159021	2328	8	-7.948	83.57	0.924251	0.963352	854	1
Cephalosporins	<4 years	richness	full model	-35.272	15.456	0.0224886	0.0646548	4.92	0.085233	59.4	-55.986	18.534	0.0025364	0.0139502	4480	20	-22.56	47.315	0.633546	0.823419	2328	5	30.694	34.75	0.377364	0.860035	854	6
Cephalosporins	4-8 years	richness	full model	-43.59	13.674	0.00143391	0.00824496	0.31	0.857602	0	-38.355	16.929	0.0235268	0.0705803	4480	24	-49.057	33.623	0.144707	0.391662	2328	10	-57.376	32.038	0.0736934	0.860035	854	7
Macrolides	<4 years	richness	full model	-43.779	16.411	0.00763781	0.0277373	6.25	0.0440291	68	-71.45	20.118	0.000387155	0.0058998	4480	17	-14.491	43.862	0.741154	0.885587	2328	6	29.765	37.201	0.423892	0.860035	854	5
Macrolides	4-8 years	richness	full model	-53.076	14.346	0.00021589	0.0018371	1.15	0.563721	0	-54.368	16.615	0.0010756	0.00788773	4480	25	-84.409	43.673	0.0533981	0.367072	2328	6	-23.437	37.473	0.531865	0.860035	854	5
Clindamycin	<4 years	richness	full model	-53.047	11.15	1.9608e-06	6.76478e-05	5.11	0.077763	60.8	-51.665	12.701	4.83165e-05	0.00318889	4480	43	-124.07	37.598	0.000982925	0.0339109	2328	8	-16.385	29.66	0.580815	0.860035	854	8
Clindamycin	4-8 years	richness	full model	-40.084	10.841	0.00021775	0.0018371	2.65	0.266452	24.4	-41.958	13.691	0.00219284	0.0139502	4480	37	-72.024	28.1	0.0104393	0.144062	2328	14	-13.635	22.897	0.551686	0.860035	854	14
Tetracyclines	<4 years	richness	full model	-24.384	6.069	5.86662e-05	0.00101199	0.1	0.950833	0	-25.458	7.357	0.000544913	0.0058998	4480	133	-23.751	13.961	0.089035	0.383964	2328	60	-19.711	16.788	0.24072	0.860035	854	26
Tetracyclines	4-8 years	richness	full model	-9.076	5.033	0.071299	0.150657	1.45	0.483649	0	-5.083	6.127	0.406802	0.559352	4480	195	-19.998	11.194	0.0741575	0.367072	2328	97	-13.029	14.337	0.363781	0.860035	854	36
Fluoroquinolones	<4 years	richness	full model	-44.376	10.597	2.81766e-05	0.000648062	1.57	0.455702	0	-52.05	13.889	0.000180791	0.00535666	4480	36	-28.389	17.38	0.10253	0.391662	2328	39	-76.371	49.343	0.12208	0.860035	854	3
Fluoroquinolones	4-8 years	richness	full model	-30.304	8.269	0.000247471	0.0018371	1.12	0.571942	0	-26.236	10.709	0.0143337	0.0470998	4480	61	-41.395	14.259	0.00373354	0.0644035	2328	59	-11.004	31.809	0.72948	0.919315	854	7
Sulfamethoxazole-trimethoprim	<4 years	richness	full model	-32.47	19.217	0.0910937	0.179585	2.6	0.272591	23.1	-56.033	31.247	0.0730072	0.155435	4480	7	-36.512	28.183	0.195286	0.451373	2328	14	36.327	48.522	0.454273	0.860035	854	3
Sulfamethoxazole-trimethoprim	4-8 years	richness	full model	-59.346	20.243	0.00337091	0.0166137	0.4	0.819366	0	-54.162	26.197	0.0387499	0.094722	4480	10	-55.803	37.884	0.140895	0.391662	2328	8	-94.323	59.076	0.110747	0.860035	854	2
Nitrofurantoin	<4 years	richness	full model	-8.052	14.111	0.56827	0.644425	0.23	0.89227	0	-10.668	17.369	0.539126	0.658932	4480	23	-7.341	26.535	0.782058	0.885587	2328	16	18.647	59.029	0.752167	0.919315	854	2
Nitrofurantoin	4-8 years	richness	full model	-17.516	14.197	0.217283	0.334192	1.81	0.403927	0	-24.382	16.99	0.151341	0.295161	4480	24	12.604	28.76	0.66124	0.829555	2328	14	-61.296	58.879	0.298175	0.860035	854	2
Penicillin V	<4 years	inverse simpson	full model	0.21	0.581	0.717959	0.754823	2.11	0.348347	5.2	0.631	0.805	0.433047	0.583287	4480	347	0.286	0.944	0.762061	0.885587	2328	216	-2.277	1.839	0.216014	0.860035	854	61
Penicillin V	4-8 years	inverse simpson	full model	-0.545	0.53	0.304372	0.420034	4.63	0.0987515	56.8	-1.554	0.73	0.0334756	0.0909575	4480	433	0.954	0.911	0.295007	0.56543	2328	234	-0.367	1.452	0.800506	0.937572	854	104
Flucloxacillin	<4 years	inverse simpson	full model	-2.123	0.948	0.0250416	0.0668525	0.36	0.835202	0	-1.692	1.293	0.190568	0.329569	4480	125	-2.863	1.556	0.0657961	0.367072	2328	72	-1.652	3.127	0.597477	0.860035	854	19
Flucloxacillin	4-8 years	inverse simpson	full model	-0.959	0.904	0.288563	0.406343	2.68	0.261547	25.4	-2.339	1.257	0.0627777	0.142873	4480	131	0.21	1.487	0.887851	0.901719	2328	79	1.53	2.686	0.56909	0.860035	854	27
Penicillins extended spectrum	<4 years	inverse simpson	full model	-0.517	1.117	0.643686	0.704989	1.89	0.388801	0	-0.678	1.56	0.663972	0.768809	4480	85	-1.503	1.809	0.406212	0.687196	2328	53	3.784	3.42	0.26883	0.860035	854	17
Penicillins extended spectrum	4-8 years	inverse simpson	full model	-1.205	1.042	0.247578	0.36728	0.7	0.705939	0	-0.916	1.395	0.511598	0.658932	4480	107	-2.284	1.819	0.209332	0.451373	2328	52	0.494	3.095	0.873126	0.963352	854	20
Amoxicillin-clavulanic acid	<4 years	inverse simpson	full model	-2.544	3.375	0.450993	0.555688	0.05	0.974945	0	-2.394	3.782	0.526704	0.658932	4480	14	-2.08	9.027	0.817743	0.885587	2328	2	-5.426	13.36	0.684732	0.914612	854	1
Amoxicillin-clavulanic acid	4-8 years	inverse simpson	full model	-1.11	3.119	0.722005	0.754823	2	0.368184	0	1.103	4.468	0.805067	0.871056	4480	10	-5.056	4.605	0.27242	0.537057	2328	8	12.433	13.416	0.354339	0.860035	854	1
Cephalosporins	<4 years	inverse simpson	full model	-5.499	2.473	0.0261597	0.0668525	1.81	0.404365	0	-7.674	3.153	0.0149863	0.0470998	4480	20	1.094	5.727	0.848467	0.90068	2328	5	-4.954	5.549	0.37227	0.860035	854	6
Cephalosporins	4-8 years	inverse simpson	full model	-2.865	2.139	0.180445	0.30589	0.35	0.8402	0	-2.515	2.88	0.382557	0.54771	4480	24	-1.882	4.07	0.64388	0.823419	2328	10	-5.571	5.16	0.280597	0.860035	854	7
Macrolides	<4 years	inverse simpson	full model	-4.298	2.593	0.0973778	0.181596	2.15	0.341924	6.8	-7.544	3.423	0.027576	0.0791311	4480	17	0.743	5.309	0.88865	0.901719	2328	6	-0.781	5.984	0.896197	0.963352	854	5
Macrolides	4-8 years	inverse simpson	full model	-3.966	2.304	0.0851847	0.172875	3.67	0.159324	45.6	-5.643	2.827	0.0459422	0.108292	4480	25	-6.284	5.286	0.234632	0.490593	2328	6	6.719	6.04	0.266319	0.860035	854	5
Clindamycin	<4 years	inverse simpson	full model	-4.447	1.807	0.0138677	0.0434942	1.15	0.562513	0	-4.559	2.161	0.0349413	0.0909575	4480	43	-7.539	4.551	0.0977363	0.391662	2328	8	-0.484	4.783	0.919385	0.963352	854	8
Clindamycin	4-8 years	inverse simpson	full model	-3.234	1.704	0.0577018	0.128433	0.18	0.913231	0	-2.885	2.329	0.215586	0.355717	4480	37	-4.478	3.401	0.188092	0.451373	2328	14	-2.648	3.686	0.472678	0.860035	854	14
Tetracyclines	<4 years	inverse simpson	full model	-1.21	0.942	0.199325	0.327462	0.05	0.977171	0	-1.189	1.252	0.342337	0.525447	4480	133	-1.045	1.69	0.53618	0.761123	2328	60	-1.725	2.697	0.522736	0.860035	854	26
Tetracyclines	4-8 years	inverse simpson	full model	-1.259	0.778	0.105486	0.191541	1.85	0.397022	0	-0.348	1.042	0.738459	0.826073	4480	195	-2.645	1.355	0.0510736	0.367072	2328	97	-1.708	2.311	0.459984	0.860035	854	36
Fluoroquinolones	<4 years	inverse simpson	full model	-4.615	1.541	0.00274893	0.0145905	1.25	0.534805	0	-6.587	2.363	0.00533228	0.023462	4480	36	-3.047	2.104	0.147583	0.391662	2328	39	-4.692	7.941	0.554763	0.860035	854	3
Fluoroquinolones	4-8 years	inverse simpson	full model	-1.859	1.217	0.126615	0.224011	3.25	0.197023	38.4	0.331	1.822	0.855756	0.885949	4480	61	-3.184	1.726	0.0651964	0.367072	2328	59	-7.504	5.123	0.143354	0.860035	854	7
Sulfamethoxazole-trimethoprim	<4 years	inverse simpson	full model	0.298	2.695	0.911934	0.911934	2.18	0.335926	8.3	2.674	5.316	0.614935	0.724745	4480	7	-2.412	3.411	0.479534	0.735285	2328	14	9.373	7.808	0.230374	0.860035	854	3
Sulfamethoxazole-trimethoprim	4-8 years	inverse simpson	full model	-6.441	3.029	0.0334889	0.0825263	0.98	0.61162	0	-9.357	4.457	0.0358318	0.0909575	4480	10	-3.074	4.585	0.502619	0.753929	2328	8	-7.647	9.511	0.42161	0.860035	854	2
Nitrofurantoin	<4 years	inverse simpson	full model	-1.205	2.12	0.569709	0.644425	0.11	0.946139	0	-0.525	2.955	0.859103	0.885949	4480	23	-1.966	3.212	0.540508	0.761123	2328	16	-1.581	9.505	0.867939	0.963352	854	2
Nitrofurantoin	4-8 years	inverse simpson	full model	1.911	2.165	0.377386	0.491314	2.57	0.276366	22.2	-1.118	2.89	0.699008	0.795422	4480	24	6.101	3.481	0.0797983	0.367072	2328	14	3.418	9.486	0.718727	0.919315	854	2

## Sheet: Suppl. Table 9
Supplementary Table 9. Association between antibiotic use and gut microbiome species abundance centered log-ratio transformed. For each cohort, we used regression models with the number of prescriptions for each antibiotic class in <1 year, 1-4 years, and 4-8 years before the fecal sampling as main exposures. Results from the cohorts were meta-analyzed using fixed-effects models. Multiple testing…
					Meta-analysis							Meta-analysis – influential observation			SCAPIS						SCAPIS – influential observation				SIMPLER						SIMPLER – influential observation				MOS						MOS - influential observation
outcome	prevalence	antibiotic	period	model	beta	s.e.	p-value	q-value	Cochran's Q	Cochran's Q p-value	I2(%)	beta	s.e.	p-value	beta	s.e.	p-value	q-value	N	GVIF	beta	se	p.value	dfbeta	beta	s.e.	p-value	q-value	N	GVIF	beta	se	p.value	dfbeta	beta	s.e.	p-value	q-value	N	GVIF	beta	se	p.value	dfbeta	genus	family	order	class	phylum
Sellimonas intestinalis	0.2 [0.2-0.3]	Flucloxacillin	1-4 years	full model	0.543	0.041	6.86821e-40	3.03712e-35	2.08	0.353949	3.7				0.586	0.055	1.87524e-26	1.60432e-22	8488	1.08					0.467	0.067	3.69058e-12	1.35998e-08	4779	1.22					0.607	0.161	0.000170071	0.0254072	1707	1.12					Sellimonas	Lachnospiraceae	Lachnospirales	Clostridia	Bacillota A
Limivivens sp900543575	0.9 [0.9-0.9]	Flucloxacillin	<1 year	full model	-1.188	0.092	2.16028e-38	4.77639e-34	1.16	0.55917	0				-1.264	0.117	6.51581e-27	9.49341e-23	8488	1.06					-1.042	0.173	1.6963e-09	2.50035e-06	4779	1.57					-1.137	0.281	5.35635e-05	0.0114555	1707	1.46					Limivivens	Lachnospiraceae	Lachnospirales	Clostridia	Bacillota A
Anaerostipes caccae	0.1 [0.1-0.1]	Clindamycin	1-4 years	full model	0.516	0.04	1.61817e-37	2.38518e-33	2.26	0.322808	11.6				0.475	0.052	9.7824e-20	1.96626e-16	8488	1.13					0.544	0.073	8.73044e-14	6.43434e-10	4779	1.21					0.675	0.13	2.20076e-07	0.000180218	1707	1.1					Anaerostipes	Lachnospiraceae	Lachnospirales	Clostridia	Bacillota A
Sellimonas intestinalis	0.2 [0.2-0.3]	Flucloxacillin	<1 year	full model	1.255	0.099	3.83647e-37	4.24122e-33	11.36	0.00340619	82.4	1.537	0.102	3.05575e-51	1.307	0.136	7.79003e-22	2.02632e-18	8488	1.06	1.432	0.139	1.01601e-24	-0.92	0.974	0.158	8.00447e-10	1.31095e-06	4779	1.57	1.471	0.167	1.82995e-18	-3.169	2.216	0.338	7.8351e-11	3.46468e-07	1707	1.46	2.469	0.345	1.25367e-12	-0.755	Sellimonas	Lachnospiraceae	Lachnospirales	Clostridia	Bacillota A
Blautia sp001304935	0.1 [0.1-0.2]	Clindamycin	<1 year	full model	1.268	0.1	1.14855e-36	1.01578e-32	0.7	0.703535	0				1.299	0.124	2.49868e-25	1.57845e-21	8488	1.07					1.314	0.219	2.21169e-09	3.05628e-06	4779	1.22					1.062	0.266	6.99156e-05	0.0133838	1707	1.36					Blautia	Lachnospiraceae	Lachnospirales	Clostridia	Bacillota A
Clostridium Q fessum	0.9 [0.9-0.9]	Flucloxacillin	<1 year	full model	-1.25	0.099	1.37956e-36	1.01673e-32	2.89	0.235251	30.9				-1.108	0.134	1.21903e-16	1.45691e-13	8488	1.06					-1.471	0.166	1.13892e-18	5.03631e-14	4779	1.57					-1.245	0.32	0.000102838	0.0180183	1707	1.46					Clostridium Q	Lachnospiraceae	Lachnospirales	Clostridia	Bacillota A
Blautia sp001304935	0.1 [0.1-0.2]	Clindamycin	1-4 years	full model	0.639	0.052	2.86925e-35	1.81254e-31	6.95	0.0309251	71.2	0.754	0.054	5.02123e-44	0.553	0.062	2.93573e-19	4.99299e-16	8488	1.13	0.64	0.064	2.47938e-23	-1.414	0.787	0.12	6.56146e-11	1.52709e-07	4779	1.21	0.982	0.129	2.92614e-14	-1.62	0.923	0.152	1.62314e-09	3.98751e-06	1707	1.1	1.12	0.163	9.06712e-12	-1.337	Blautia	Lachnospiraceae	Lachnospirales	Clostridia	Bacillota A
Merdisoma sp900066385	0.7 [0.7-0.7]	Clindamycin	1-4 years	full model	-0.891	0.074	1.41221e-33	7.80598e-30	4.74	0.0932947	57.8				-0.861	0.089	4.67011e-22	1.2907e-18	8488	1.13					-0.781	0.156	5.46753e-07	0.000244216	4779	1.21					-1.395	0.248	2.15784e-08	3.66999e-05	1707	1.1					Merdisoma	Lachnospiraceae	Lachnospirales	Clostridia	Bacillota A
Clostridium AP scindens	0 [0-0.1]	Clindamycin	<1 year	full model	0.809	0.068	5.30977e-33	2.60887e-29	4.07	0.130369	50.9				0.912	0.085	8.58743e-27	9.49341e-23	8488	1.07					0.612	0.148	3.52604e-05	0.00666331	4779	1.22					0.652	0.171	0.00014517	0.0227639	1707	1.36					Clostridium AP	Lachnospiraceae	Lachnospirales	Clostridia	Bacillota A
JAGTTR01 sp018223385	0.8 [0.8-0.8]	Clindamycin	1-4 years	full model	-0.77	0.064	6.91455e-33	3.05761e-29	9.62	0.00812982	79.2	-0.833	0.068	7.21754e-35	-0.676	0.072	7.38216e-21	1.7181e-17	8488	1.13	-0.732	0.075	2.45299e-22	0.779	-1.29	0.203	2.30216e-10	4.62735e-07	4779	1.21	-1.425	0.218	6.47387e-11	0.667	-1.01	0.207	1.23737e-06	0.000683955	1707	1.11	-1.106	0.223	8.007e-07	0.462	JAGTTR01	Lachnospiraceae	Lachnospirales	Clostridia	Bacillota A
Blautia coccoides	0.1 [0.1-0.1]	Clindamycin	<1 year	full model	0.9	0.077	3.5162e-31	1.41351e-27	20.12	4.26526e-05	90.1	1.006	0.081	1.69766e-35	1.114	0.097	2.73376e-30	1.20887e-25	8488	1.07	1.227	0.099	3.41645e-35	-1.163	0.173	0.187	0.354775	0.868856	4779	1.22	0.017	0.192	0.929741	0.836	0.839	0.178	2.53356e-06	0.00116702	1707	1.36	1.183	0.209	1.73872e-08	-1.945	Blautia	Lachnospiraceae	Lachnospirales	Clostridia	Bacillota A
Mediterraneibacter faecis	0.9 [0.9-0.9]	Flucloxacillin	<1 year	full model	-1.305	0.113	4.45331e-31	1.64105e-27	10.9	0.00430222	81.6	-1.536	0.116	6.7729e-40	-1.496	0.152	1.31701e-22	4.15986e-19	8488	1.06	-1.572	0.155	4.77393e-24	0.495	-0.849	0.186	5.4038e-06	0.00147638	4779	1.57	-1.302	0.198	4.8786e-11	2.443	-1.987	0.374	1.19686e-07	0.000120955	1707	1.46	-2.199	0.384	1.1965e-08	0.567	Mediterraneibacter	Lachnospiraceae	Lachnospirales	Clostridia	Bacillota A
Blautia A obeum	1 [1-1]	Clindamycin	<1 year	full model	-1.228	0.106	5.5514e-31	1.88833e-27	6.47	0.0393502	69.1	-1.388	0.11	1.85302e-36	-1.438	0.135	2.17683e-26	1.60432e-22	8488	1.07	-1.561	0.137	8.96836e-30	0.912	-0.846	0.21	5.87457e-05	0.00972934	4779	1.22	-1.024	0.217	2.34158e-06	0.848	-0.968	0.299	0.00121377	0.0940421	1707	1.36	-1.213	0.352	0.000586147	0.815	Blautia A	Lachnospiraceae	Lachnospirales	Clostridia	Bacillota A
Enterocloster clostridioformis	0.2 [0.2-0.2]	Clindamycin	<1 year	full model	1.399	0.122	2.28715e-30	7.22411e-27	2.81	0.245151	28.9				1.499	0.147	3.67273e-24	1.62408e-20	8488	1.07					0.933	0.305	0.00225721	0.113554	4779	1.22					1.437	0.312	4.53207e-06	0.00175445	1707	1.36					Enterocloster	Lachnospiraceae	Lachnospirales	Clostridia	Bacillota A
Ventricola sp900542445	0.7 [0.7-0.7]	Fluoroquinolones	<1 year	full model	-1.339	0.117	2.7798e-30	8.19484e-27	1.71	0.425249	0				-1.422	0.154	2.65017e-20	5.58049e-17	8488	1.08					-1.299	0.195	3.32046e-11	9.17693e-08	4779	1.15					-0.776	0.48	0.106502	0.807705	1707	1.64					Ventricola	CAG-74	Christensenellales	Clostridia	Bacillota A
Ventrimonas sp003480315	0.8 [0.7-0.8]	Flucloxacillin	1-4 years	full model	-0.495	0.044	2.02091e-29	5.5853e-26	0.71	0.702399	0				-0.498	0.059	3.89866e-17	5.38746e-14	8488	1.08					-0.47	0.071	4.45656e-11	1.15923e-07	4779	1.22					-0.629	0.176	0.000358246	0.042132	1707	1.12					Ventrimonas	Lachnospiraceae	Lachnospirales	Actinomycetia	Actinomycetota
Lactonifactor sp009677585	0.1 [0.1-0.4]	Clindamycin	1-4 years	full model	0.508	0.045	2.59719e-29	6.75576e-26	9.33	0.00943594	78.6	0.571	0.047	2.46893e-33	0.435	0.052	8.79575e-17	1.11128e-13	8488	1.13	0.475	0.054	3.63264e-18	-0.751	0.59	0.134	1.06054e-05	0.00263467	4779	1.21	0.677	0.144	2.434e-06	-0.651	0.829	0.121	1.16458e-11	8.58292e-08	1707	1.1	1.028	0.13	4.55663e-15	-1.666	Lactonifactor	Lachnospiraceae	Lachnospirales	Actinomycetia	Actinomycetota
Mediterraneibacter A butyricigenes	0.8 [0.8-0.9]	Clindamycin	1-4 years	full model	-0.592	0.053	3.82142e-29	9.38796e-26	22.6	1.24034e-05	91.1	-0.673	0.055	2.80948e-34	-0.451	0.061	1.19277e-13	6.76209e-11	8488	1.13	-0.528	0.063	7.89569e-17	1.278	-1.066	0.147	5.23855e-13	2.57388e-09	4779	1.21	-1.141	0.15	3.72654e-14	0.509	-1.004	0.158	2.49766e-10	9.20387e-07	1707	1.1	-1.113	0.169	6.18602e-11	0.746	Mediterraneibacter A	Lachnospiraceae	Lachnospirales	Actinomycetia	Actinomycetota
Choladousia sp902363135	0.9 [0.9-0.9]	Clindamycin	<1 year	full model	-1.356	0.122	6.45532e-29	1.50239e-25	2.27	0.320968	12				-1.484	0.149	2.64922e-23	9.76237e-20	8488	1.07					-1.142	0.284	5.96342e-05	0.00976675	4779	1.22					-1.048	0.314	0.000856566	0.0765199	1707	1.36					Choladousia	Lachnospiraceae	Lachnospirales	Actinomycetia	Actinomycetota
Enterocloster clostridioformis	0.2 [0.2-0.2]	Clindamycin	1-4 years	full model	0.698	0.063	6.9746e-29	1.54208e-25	15.4	0.000452525	87	0.818	0.065	4.84712e-36	0.557	0.073	2.307e-14	1.52262e-11	8488	1.13	0.659	0.076	5.11448e-18	-1.395	1.217	0.168	4.2679e-13	2.35908e-09	4779	1.21	1.278	0.171	9.43093e-14	-0.362	0.953	0.179	1.07261e-07	0.000115685	1707	1.1	1.249	0.191	7.94928e-11	-1.69	Enterocloster	Lachnospiraceae	Lachnospirales	Actinomycetia	Actinomycetota
Sellimonas intestinalis	0.2 [0.2-0.3]	Clindamycin	1-4 years	full model	0.766	0.069	7.60804e-29	1.60204e-25	4.96	0.0837019	59.7				0.68	0.084	6.10228e-16	5.507e-13	8488	1.13					0.834	0.147	1.49425e-08	1.47439e-05	4779	1.21					1.166	0.208	2.56365e-08	4.04873e-05	1707	1.11					Sellimonas	Lachnospiraceae	Lachnospirales	Actinomycetia	Actinomycetota
Anaerobutyricum hallii	0.9 [0.9-0.9]	Flucloxacillin	<1 year	full model	-0.97	0.087	1.09833e-28	2.20764e-25	0.45	0.799443	0				-0.944	0.118	1.68068e-15	1.40226e-12	8488	1.06					-1.039	0.145	7.36156e-13	3.25528e-09	4779	1.57					-0.85	0.291	0.00354765	0.176033	1707	1.46					Anaerobutyricum	Lachnospiraceae	Lachnospirales	Actinomycetia	Actinomycetota
Ventrimonas sp003478505	0.6 [0.6-0.7]	Flucloxacillin	<1 year	full model	-1.204	0.109	1.25299e-28	2.40901e-25	0.02	0.991966	0				-1.211	0.148	3.26886e-16	3.36161e-13	8488	1.06					-1.189	0.174	8.72631e-12	2.75627e-08	4779	1.57					-1.236	0.401	0.00210666	0.132513	1707	1.46					Ventrimonas	Lachnospiraceae	Lachnospirales	Actinomycetia	Actinomycetota
Choladocola sp018223365	0.8 [0.8-0.8]	Flucloxacillin	1-4 years	full model	-0.461	0.042	4.2368e-28	7.80631e-25	1.25	0.534663	0				-0.456	0.053	1.75864e-17	2.68162e-14	8488	1.08					-0.435	0.074	4.83004e-09	5.9329e-06	4779	1.22					-0.634	0.164	0.000115331	0.0191571	1707	1.12					Choladocola	Lachnospiraceae	Lachnospirales	Actinomycetia	Actinomycetota
Anaerobutyricum hallii	0.9 [0.9-0.9]	Clindamycin	<1 year	full model	-1.276	0.117	1.57772e-27	2.79066e-24	8.12	0.0172642	75.4	-1.431	0.12	9.53007e-33	-1.529	0.148	6.45385e-25	3.56737e-21	8488	1.07	-1.644	0.151	1.34441e-27	0.779	-0.914	0.245	0.000191522	0.0212791	4779	1.22	-1.047	0.252	3.29565e-05	0.544	-0.732	0.314	0.0200447	0.444626	1707	1.36	-1.074	0.325	0.000958469	1.093	Anaerobutyricum	Lachnospiraceae	Lachnospirales	Actinomycetia	Actinomycetota
Limivivens sp905214955	0.7 [0.7-0.8]	Flucloxacillin	<1 year	full model	-1.145	0.106	3.35073e-27	5.69882e-24	1	0.606814	0				-1.069	0.136	4.5682e-15	3.42383e-12	8488	1.06					-1.224	0.188	7.57354e-11	1.67451e-07	4779	1.57					-1.423	0.388	0.000251951	0.0332575	1707	1.46					Limivivens	Lachnospiraceae	Lachnospirales	Actinomycetia	Actinomycetota
Ventrimonas sp003480315	0.8 [0.7-0.8]	Flucloxacillin	<1 year	full model	-1.139	0.106	4.05586e-27	6.64259e-24	3.21	0.200981	37.7				-1.314	0.146	2.70309e-19	4.78122e-16	8488	1.06					-0.916	0.168	5.1564e-08	3.80027e-05	4779	1.57					-1.09	0.369	0.00318105	0.166139	1707	1.46					Ventrimonas	Lachnospiraceae	Lachnospirales	Actinomycetia	Actinomycetota
Eubacterium I ramulus	0.8 [0.8-0.8]	Flucloxacillin	<1 year	full model	-1.301	0.121	6.46998e-27	1.0218e-23	1.24	0.538947	0				-1.408	0.158	5.28563e-19	8.65668e-16	8488	1.06					-1.112	0.215	2.38647e-07	0.000130283	4779	1.57					-1.271	0.399	0.00147081	0.105583	1707	1.46					Eubacterium I	Lachnospiraceae	Lachnospirales	Actinomycetia	Actinomycetota
Faecalibacillus intestinalis	0.8 [0.8-0.9]	Fluoroquinolones	<1 year	full model	-1.134	0.107	4.44336e-26	6.77536e-23	1.4	0.496901	0				-1.117	0.15	1.22688e-13	6.86742e-11	8488	1.08					-1.225	0.165	1.55166e-13	9.80204e-10	4779	1.15					-0.707	0.41	0.084425	0.759704	1707	1.64					Faecalibacillus	Coprobacillaceae	Erysipelotrichales	Actinomycetia	Actinomycetota
Blautia A sp900066505	0.9 [0.8-0.9]	Clindamycin	<1 year	full model	-1.208	0.116	1.43629e-25	2.11708e-22	1.15	0.562344	0				-1.147	0.137	7.77949e-17	1.01179e-13	8488	1.07					-1.481	0.281	1.35388e-07	8.31508e-05	4779	1.22					-1.179	0.33	0.000364677	0.0426615	1707	1.36					Blautia A	Lachnospiraceae	Lachnospirales	Clostridia	Bacillota A
Eubacterium I ramulus	0.8 [0.8-0.8]	Flucloxacillin	1-4 years	full model	-0.525	0.05	1.87299e-25	2.67174e-22	0.9	0.638216	0				-0.511	0.064	1.2836e-15	1.13522e-12	8488	1.08					-0.514	0.091	1.70783e-08	1.60682e-05	4779	1.22					-0.699	0.19	0.000244977	0.0325312	1707	1.12					Eubacterium I	Lachnospiraceae	Lachnospirales	Clostridia	Bacillota A
Clostridium Q fessum	0.9 [0.9-0.9]	Clindamycin	1-4 years	full model	-0.711	0.068	2.03105e-25	2.80666e-22	1.49	0.473778	0				-0.748	0.083	1.45438e-19	2.67969e-16	8488	1.13					-0.543	0.154	0.000442196	0.0388838	4779	1.21					-0.774	0.197	9.01933e-05	0.016413	1707	1.1					Clostridium Q	Lachnospiraceae	Lachnospirales	Clostridia	Bacillota A
Enterocloster aldenensis	0.3 [0.3-0.3]	Clindamycin	1-4 years	full model	0.686	0.066	2.84962e-25	3.81849e-22	3.11	0.210667	35.8				0.63	0.081	9.03827e-15	6.24488e-12	8488	1.13					0.695	0.137	4.1971e-07	0.000197442	4779	1.21					1.016	0.203	6.3289e-07	0.000394175	1707	1.1					Enterocloster	Lachnospiraceae	Lachnospirales	Clostridia	Bacillota A
Blautia A massiliensis	0.9 [0.9-0.9]	Clindamycin	<1 year	full model	-1.486	0.143	3.03456e-25	3.94671e-22	13.47	0.00118681	85.2	-1.727	0.152	8.70492e-30	-1.885	0.183	9.4384e-25	4.6374e-21	8488	1.07	-2.001	0.186	9.1526e-27	0.638	-0.672	0.284	0.0180078	0.343087	4779	1.22	-0.957	0.323	0.00308912	1.004	-1.204	0.392	0.00215315	0.134508	1707	1.36	-1.609	0.462	0.000507848	1.028	Blautia A	Lachnospiraceae	Lachnospirales	Clostridia	Bacillota A
Bariatricus comes	0.9 [0.9-0.9]	Clindamycin	1-4 years	full model	-0.725	0.07	3.13483e-25	3.96064e-22	3.49	0.174682	42.7				-0.649	0.081	1.73457e-15	1.40387e-12	8488	1.13					-0.895	0.182	9.1053e-07	0.000366033	4779	1.21					-0.997	0.206	1.4268e-06	0.000769427	1707	1.11					Bariatricus	Lachnospiraceae	Lachnospirales	Clostridia	Bacillota A
Sellimonas avistercoris	0 [0-0]	Clindamycin	<1 year	full model	0.518	0.05	5.49303e-25	6.74727e-22	8.98	0.0112071	77.7	0.563	0.054	8.3821e-26	0.467	0.061	2.56939e-14	1.67086e-11	8488	1.07	0.552	0.066	7.16272e-17	-1.382	0.862	0.127	1.1535e-11	3.40052e-08	4779	1.22	1.127	0.144	6.41407e-15	-2.094	0.402	0.121	0.000914214	0.0800526	1707	1.36	0.212	0.12	0.0766676	1.602	Sellimonas	Lachnospiraceae	Lachnospirales	Clostridia	Bacillota A
CAG-317 sp000433215	0.8 [0.8-0.8]	Clindamycin	1-4 years	full model	-0.762	0.074	1.20903e-24	1.37085e-21	0.18	0.912565	0				-0.74	0.091	5.45167e-16	5.12921e-13	8488	1.13					-0.809	0.158	3.46904e-07	0.000174319	4779	1.21					-0.804	0.221	0.000278464	0.0354861	1707	1.1					CAG-317	Lachnospiraceae	Lachnospirales	Clostridia	Bacillota A
Thomasclavelia ramosa	0.1 [0.1-0.4]	Clindamycin	<1 year	full model	1.168	0.114	1.18204e-24	1.37085e-21	6.44	0.0398692	69	1.37	0.126	9.73705e-28	1.355	0.137	5.34296e-23	1.81743e-19	8488	1.07	1.475	0.148	2.02339e-23	-0.881	0.882	0.309	0.00440248	0.168115	4779	1.22	1.27	0.352	0.000316589	-1.254	0.635	0.276	0.0214993	0.455711	1707	1.36	0.944	0.325	0.00376159	-1.137	Thomasclavelia	Coprobacillaceae	Erysipelotrichales	Clostridia	Bacillota A
Lentihominibacter excrementavium	0 [0-0]	Fluoroquinolones	<1 year	full model	0.402	0.039	1.19299e-24	1.37085e-21	12.65	0.00179418	84.2	0.395	0.041	1.2595e-21	0.36	0.052	6.1273e-12	2.48577e-09	8488	1.08	0.272	0.054	4.60743e-07	1.697	0.539	0.064	6.86192e-17	1.51717e-12	4779	1.15	0.615	0.068	2.7138e-19	-1.197	-0.018	0.154	0.905287	0.992861	1707	1.64	0.204	0.199	0.305961	-1.45	Lentihominibacter	Anaerovoracaceae	Peptostreptococcales	Clostridia	Bacillota A
Blautia sp001304935	0.1 [0.1-0.2]	Flucloxacillin	1-4 years	full model	0.32	0.031	1.41569e-24	1.56504e-21	0.26	0.879827	0				0.333	0.04	1.59847e-16	1.81241e-13	8488	1.08					0.3	0.055	4.64824e-08	3.62621e-05	4779	1.22					0.304	0.118	0.00985278	0.312323	1707	1.12					Blautia	Lachnospiraceae	Lachnospirales	Clostridia	Bacillota A
Bariatricus comes	0.9 [0.9-0.9]	Flucloxacillin	1-4 years	full model	-0.439	0.043	2.58137e-24	2.78411e-21	5.3	0.0705265	62.3				-0.499	0.053	9.00632e-21	1.9913e-17	8488	1.08					-0.276	0.083	0.000878229	0.0621364	4779	1.22					-0.502	0.159	0.00167915	0.114455	1707	1.12					Bariatricus	Lachnospiraceae	Lachnospirales	Clostridia	Bacillota A
Bariatricus comes	0.9 [0.9-0.9]	Clindamycin	<1 year	full model	-1.363	0.137	1.80766e-23	1.9032e-20	5.4	0.0672555	63				-1.346	0.165	3.43907e-16	3.45627e-13	8488	1.07					-1.92	0.332	7.46734e-09	8.68962e-06	4779	1.22					-0.785	0.361	0.0299423	0.532388	1707	1.36					Bariatricus	Lachnospiraceae	Lachnospirales	Clostridia	Bacillota A
Oliverpabstia intestinalis	0.8 [0.8-0.8]	Flucloxacillin	<1 year	full model	-1.355	0.136	2.17022e-23	2.2318e-20	2.98	0.225601	32.8				-1.429	0.18	2.27325e-15	1.79505e-12	8488	1.06					-1.103	0.229	1.44154e-06	0.000518251	4779	1.57					-1.98	0.496	6.83681e-05	0.0132019	1707	1.46					Oliverpabstia	Lachnospiraceae	Lachnospirales	Clostridia	Bacillota A
Blautia A caecimuris	0.2 [0.2-0.2]	Clindamycin	1-4 years	full model	0.7	0.07	2.50291e-23	2.51542e-20	7.4	0.024729	73	0.851	0.074	1.01845e-30	0.578	0.083	4.43311e-12	1.84936e-09	8488	1.13	0.693	0.087	1.77962e-15	-1.379	1.019	0.167	1.10762e-09	1.68892e-06	4779	1.21	1.322	0.179	1.53498e-13	-1.823	0.967	0.211	4.7622e-06	0.00176797	1707	1.1	1.161	0.225	2.90335e-07	-0.979	Blautia A	Lachnospiraceae	Lachnospirales	Clostridia	Bacillota A
Enterocloster clostridioformis	0.2 [0.2-0.2]	Flucloxacillin	<1 year	full model	0.927	0.093	3.1592e-23	3.10444e-20	4.66	0.0975354	57				0.823	0.118	3.25489e-12	1.39739e-09	8488	1.06					0.95	0.18	1.37775e-07	8.34574e-05	4779	1.57					1.495	0.289	2.67424e-07	0.000203821	1707	1.46					Enterocloster	Lachnospiraceae	Lachnospirales	Clostridia	Bacillota A
Mediterraneibacter vanvlietii	0 [0-0]	Clindamycin	<1 year	full model	0.353	0.036	3.52045e-23	3.38423e-20	24.13	5.74712e-06	91.7	0.259	0.037	3.49872e-12	0.327	0.043	2.10169e-14	1.40814e-11	8488	1.07	0.249	0.044	1.12631e-08	1.828	0.204	0.077	0.00832325	0.240873	4779	1.22	0.037	0.088	0.676205	2.168	0.869	0.115	7.71847e-14	1.70655e-09	1707	1.36	0.752	0.121	6.73343e-10	1.019	Mediterraneibacter	Lachnospiraceae	Lachnospirales	Clostridia	Bacillota A
Clostridium Q fessum	0.9 [0.9-0.9]	Clindamycin	<1 year	full model	-1.313	0.133	3.91641e-23	3.68476e-20	2.4	0.301913	16.5				-1.4	0.167	5.84485e-17	7.8321e-14	8488	1.07					-0.936	0.281	0.000887958	0.0623163	4779	1.22					-1.51	0.345	1.29496e-05	0.00384317	1707	1.36					Clostridium Q	Lachnospiraceae	Lachnospirales	Clostridia	Bacillota A
Clostridium AP scindens	0 [0-0.1]	Clindamycin	1-4 years	full model	0.341	0.035	1.16044e-22	1.06906e-19	10.68	0.00480565	81.3	0.379	0.036	7.99942e-26	0.27	0.042	1.3248e-10	3.85412e-08	8488	1.13	0.307	0.044	2.23529e-12	-0.902	0.559	0.081	6.19207e-12	2.10626e-08	4779	1.21	0.519	0.081	1.47807e-10	0.497	0.412	0.098	2.64144e-05	0.00667454	1707	1.11	0.557	0.105	1.1652e-07	-1.501	Clostridium AP	Lachnospiraceae	Lachnospirales	Actinomycetia	Actinomycetota
Thomasclavelia ramosa	0.1 [0.1-0.4]	Fluoroquinolones	<1 year	full model	0.822	0.084	1.80424e-22	1.62824e-19	1.7	0.428476	0				0.91	0.109	1.11856e-16	1.37396e-13	8488	1.08					0.671	0.147	5.44679e-06	0.00147638	4779	1.15					0.793	0.299	0.00804076	0.27953	1707	1.64					Thomasclavelia	Coprobacillaceae	Erysipelotrichales	Actinomycetia	Actinomycetota
Clostridium AP sp000509125	0.1 [0.1-0.3]	Clindamycin	1-4 years	full model	0.512	0.053	2.80322e-22	2.47917e-19	0.63	0.730723	0				0.517	0.061	2.47941e-17	3.65466e-14	8488	1.13					0.42	0.147	0.00425387	0.165295	4779	1.21					0.586	0.153	0.000134573	0.0218779	1707	1.1					Clostridium AP	Lachnospiraceae	Lachnospirales	Actinomycetia	Actinomycetota
Lachnoclostridium B sp900066555	1 [0.9-1]	Clindamycin	<1 year	full model	-0.874	0.09	3.15542e-22	2.73593e-19	3.61	0.164626	44.6				-0.764	0.114	2.17375e-11	7.56874e-09	8488	1.07					-1.179	0.187	2.87418e-10	5.52593e-07	4779	1.22					-0.853	0.239	0.000368087	0.0428337	1707	1.36					Lachnoclostridium B	Lachnospiraceae	Lachnospirales	Actinomycetia	Actinomycetota
Anaerostipes caccae	0.1 [0.1-0.1]	Clindamycin	<1 year	full model	0.751	0.078	3.46715e-22	2.94841e-19	37.99	5.62618e-09	94.7	0.807	0.08	1.05204e-23	1.143	0.106	3.54776e-27	7.84409e-23	8488	1.07	1.277	0.107	2.05502e-32	-1.266	0.102	0.133	0.442718	0.896395	4779	1.22	-0.055	0.136	0.686988	1.185	0.843	0.227	0.000209275	0.0294718	1707	1.36	1.2	0.267	7.57854e-06	-1.61	Anaerostipes	Lachnospiraceae	Lachnospirales	Actinomycetia	Actinomycetota
Lentihominibacter sp900066305	0.8 [0.8-0.9]	Clindamycin	<1 year	full model	-0.982	0.102	4.42888e-22	3.69519e-19	0.61	0.738188	0				-1.039	0.125	1.32819e-16	1.5456e-13	8488	1.07					-0.882	0.222	7.09504e-05	0.0107079	4779	1.22					-0.857	0.279	0.00217477	0.135068	1707	1.36					Lentihominibacter	Anaerovoracaceae	Peptostreptococcales	Actinomycetia	Actinomycetota
Lentihominibacter excrementavium	0 [0-0]	Clindamycin	1-4 years	full model	0.268	0.028	5.08056e-22	4.16041e-19	1.37	0.505056	0				0.252	0.032	6.11824e-15	4.43522e-12	8488	1.13					0.28	0.074	0.000157988	0.0189329	4779	1.21					0.353	0.081	1.36389e-05	0.00399412	1707	1.11					Lentihominibacter	Anaerovoracaceae	Peptostreptococcales	Actinomycetia	Actinomycetota
Alistipes putredinis	0.9 [0.9-0.9]	Fluoroquinolones	<1 year	full model	-1.08	0.113	8.31956e-22	6.68893e-19	12.85	0.00161944	84.4	-1.1	0.116	2.22993e-21	-1.491	0.181	2.34923e-16	2.53373e-13	8488	1.08	-1.634	0.187	2.6608e-18	0.789	-0.744	0.148	5.42591e-07	0.000244216	4779	1.15	-0.652	0.151	1.66289e-05	-0.619	-2.003	0.574	0.000492603	0.0518622	1707	1.64	-3.024	0.674	7.71077e-06	1.784	Alistipes	Rikenellaceae	Bacteroidales	Actinomycetia	Actinomycetota
Blautia A obeum	1 [1-1]	Clindamycin	1-4 years	full model	-0.524	0.055	8.68778e-22	6.86024e-19	1.71	0.426249	0				-0.477	0.067	9.2893e-13	4.32393e-10	8488	1.13					-0.6	0.115	2.11793e-07	0.00011855	4779	1.21					-0.673	0.171	8.38535e-05	0.0153859	1707	1.1					Blautia A	Lachnospiraceae	Lachnospirales	Actinomycetia	Actinomycetota
Dorea formicigenerans	1 [1-1]	Clindamycin	<1 year	full model	-0.742	0.077	9.72789e-22	7.47371e-19	6.64	0.0361483	69.9	-0.632	0.082	1.66934e-14	-0.864	0.095	1.3602e-19	2.61513e-16	8488	1.07	-0.812	0.103	2.90621e-15	-0.547	-0.649	0.173	0.00018538	0.0207237	4779	1.22	-0.489	0.179	0.00623169	-0.925	-0.293	0.207	0.157066	0.875182	1707	1.36	-0.038	0.217	0.862597	-1.243	Dorea	Lachnospiraceae	Lachnospirales	Actinomycetia	Actinomycetota
Choladousia sp902363665	0.8 [0.7-0.8]	Clindamycin	<1 year	full model	-1.39	0.145	9.8027e-22	7.47371e-19	3.87	0.144777	48.3				-1.533	0.178	7.43963e-18	1.17493e-14	8488	1.07					-1.401	0.331	2.35851e-05	0.00487352	4779	1.22					-0.698	0.386	0.0704096	0.722896	1707	1.36					Choladousia	Lachnospiraceae	Lachnospirales	Actinomycetia	Actinomycetota
Sellimonas intestinalis	0.2 [0.2-0.3]	Clindamycin	<1 year	full model	1.269	0.133	1.87814e-21	1.40765e-18	18.96	7.6384e-05	89.5	1.541	0.139	2.25106e-28	1.707	0.17	1.09633e-23	4.40724e-20	8488	1.07	1.909	0.172	2.77733e-28	-1.192	0.366	0.268	0.171928	0.757867	4779	1.22	0.628	0.284	0.0269746	-0.979	0.916	0.365	0.0122161	0.350549	1707	1.36	1.342	0.43	0.00185193	-1.168	Sellimonas	Lachnospiraceae	Lachnospirales	Actinomycetia	Actinomycetota
Blautia coccoides	0.1 [0.1-0.1]	Flucloxacillin	<1 year	full model	0.562	0.059	2.47331e-21	1.82283e-18	14.43	0.000734123	86.1	0.641	0.061	1.53112e-25	0.401	0.078	2.45131e-07	3.25221e-05	8488	1.06	0.477	0.08	2.00007e-09	-0.986	0.66	0.11	2.39131e-09	3.20436e-06	4779	1.57	0.88	0.117	6.93358e-14	-2.001	1.065	0.165	1.26354e-10	5.07944e-07	1707	1.46	0.888	0.171	2.17174e-07	1.08	Blautia	Lachnospiraceae	Lachnospirales	Actinomycetia	Actinomycetota
JAGTTR01 sp018223385	0.8 [0.8-0.8]	Clindamycin	<1 year	full model	-1.198	0.127	3.5842e-21	2.59825e-18	7.52	0.023288	73.4	-1.391	0.13	9.46654e-27	-1.034	0.146	1.27673e-12	5.82031e-10	8488	1.07	-1.204	0.148	4.47488e-16	1.171	-2.111	0.37	1.2243e-08	1.28901e-05	4779	1.22	-2.354	0.392	2.11574e-09	0.655	-1.343	0.364	0.000230674	0.0310043	1707	1.36	-1.71	0.376	5.83008e-06	1.015	JAGTTR01	Lachnospiraceae	Lachnospirales	Actinomycetia	Actinomycetota
Enterocloster aldenensis	0.3 [0.3-0.3]	Flucloxacillin	<1 year	full model	0.882	0.094	6.17571e-21	4.40468e-18	4.12	0.12752	51.4				0.923	0.131	2.28049e-12	9.8866e-10	8488	1.06					0.72	0.147	1.08499e-06	0.000417201	4779	1.57					1.433	0.329	1.37317e-05	0.00399483	1707	1.46					Enterocloster	Lachnospiraceae	Lachnospirales	Clostridia	Bacillota A
Enterocloster sp900541315	0.9 [0.8-0.9]	Flucloxacillin	<1 year	full model	-0.79	0.085	9.1547e-21	6.42573e-18	0.31	0.854838	0				-0.819	0.113	3.95709e-13	2.01129e-10	8488	1.06					-0.78	0.145	7.1349e-08	4.85393e-05	4779	1.57					-0.654	0.274	0.0171508	0.409412	1707	1.46					Enterocloster	Lachnospiraceae	Lachnospirales	Clostridia	Bacillota A
Enterocloster bolteae	0.6 [0.5-0.6]	Clindamycin	1-4 years	full model	0.688	0.074	1.06019e-20	7.32527e-18	3.3	0.191847	39.4				0.616	0.092	2.84273e-11	9.82074e-09	8488	1.13					0.708	0.147	1.57097e-06	0.000546993	4779	1.21					1.047	0.219	1.93348e-06	0.000939542	1707	1.1					Enterocloster	Lachnospiraceae	Lachnospirales	Clostridia	Bacillota A
Alistipes communis	0.8 [0.8-0.8]	Clindamycin	<1 year	full model	-1.657	0.178	1.1007e-20	7.37469e-18	0.99	0.609471	0				-1.695	0.223	3.57825e-14	2.22859e-11	8488	1.07					-1.371	0.373	0.000242102	0.0251013	4779	1.22					-1.947	0.474	4.18152e-05	0.00953127	1707	1.36					Alistipes	Rikenellaceae	Bacteroidales	Clostridia	Bacillota A
Alistipes communis	0.8 [0.8-0.8]	Clindamycin	1-4 years	full model	-0.853	0.091	1.08502e-20	7.37469e-18	4.16	0.124752	52				-0.749	0.11	1.24309e-11	4.63486e-09	8488	1.13					-1.223	0.205	2.51145e-09	3.26636e-06	4779	1.21					-0.831	0.27	0.00213561	0.133763	1707	1.11					Alistipes	Rikenellaceae	Bacteroidales	Clostridia	Bacillota A
Choladousia sp902363135	0.9 [0.9-0.9]	Clindamycin	1-4 years	full model	-0.581	0.062	1.14133e-20	7.53281e-18	1.64	0.439747	0				-0.564	0.074	2.04667e-14	1.39236e-11	8488	1.13					-0.504	0.156	0.00124465	0.077038	4779	1.21					-0.788	0.179	1.1225e-05	0.00347113	1707	1.11					Choladousia	Lachnospiraceae	Lachnospirales	Clostridia	Bacillota A
Limivivens sp900543575	0.9 [0.9-0.9]	Flucloxacillin	1-4 years	full model	-0.355	0.038	1.19215e-20	7.7525e-18	7.85	0.0197617	74.5	-0.401	0.04	1.11183e-23	-0.376	0.047	2.48747e-15	1.92975e-12	8488	1.08	-0.42	0.05	2.76846e-17	0.93	-0.412	0.073	1.82391e-08	1.68028e-05	4779	1.22	-0.507	0.078	9.02608e-11	1.297	0	0.134	0.997984	0.99984	1707	1.12	0.064	0.136	0.63782	-0.488	Limivivens	Lachnospiraceae	Lachnospirales	Clostridia	Bacillota A
Mediterraneibacter A butyricigenes	0.8 [0.8-0.9]	Flucloxacillin	<1 year	full model	-0.739	0.079	1.32385e-20	8.48417e-18	2.68	0.26165	25.4				-0.648	0.098	4.37318e-11	1.43246e-08	8488	1.06					-0.95	0.158	2.12794e-09	3.03541e-06	4779	1.57					-0.797	0.255	0.0018393	0.120495	1707	1.46					Mediterraneibacter A	Lachnospiraceae	Lachnospirales	Clostridia	Bacillota A
Enterocloster sp000431375	0.9 [0.8-0.9]	Flucloxacillin	1-4 years	full model	-0.432	0.046	1.43853e-20	9.08737e-18	1.51	0.47082	0				-0.405	0.06	1.80632e-11	6.33934e-09	8488	1.08					-0.436	0.08	5.79597e-08	4.20161e-05	4779	1.22					-0.632	0.174	0.00030031	0.0370942	1707	1.12					Enterocloster	Lachnospiraceae	Lachnospirales	Clostridia	Bacillota A
Lentihominibacter sp905193765	0.5 [0.4-0.6]	Clindamycin	1-4 years	full model	-0.597	0.064	2.01393e-20	1.25431e-17	2.67	0.263426	25				-0.569	0.079	8.28017e-13	3.91935e-10	8488	1.13					-0.812	0.153	1.1592e-07	7.42896e-05	4779	1.21					-0.477	0.16	0.0029064	0.161054	1707	1.1					Lentihominibacter	Anaerovoracaceae	Peptostreptococcales	Clostridia	Bacillota A
Enterocloster aldenensis	0.3 [0.3-0.3]	Clindamycin	<1 year	full model	1.181	0.128	2.69443e-20	1.65483e-17	3.6	0.165268	44.5				1.213	0.164	1.55105e-13	8.4676e-11	8488	1.07					0.861	0.25	0.000572021	0.0464977	4779	1.22					1.673	0.355	2.62082e-06	0.0011878	1707	1.36					Enterocloster	Lachnospiraceae	Lachnospirales	Clostridia	Bacillota A
Blautia A sp900066355	0.8 [0.8-0.9]	Clindamycin	1-4 years	full model	-0.586	0.064	3.0141e-20	1.82357e-17	7.39	0.024898	72.9	-0.647	0.066	1.05444e-22	-0.467	0.077	1.76973e-09	4.18489e-07	8488	1.13	-0.522	0.081	1.12389e-10	0.714	-0.798	0.141	1.5004e-08	1.47439e-05	4779	1.21	-0.85	0.142	2.65817e-09	0.369	-0.886	0.181	1.11262e-06	0.000638962	1707	1.1	-0.977	0.19	3.2199e-07	0.5	Blautia A	Lachnospiraceae	Lachnospirales	Clostridia	Bacillota A
Choladocola sp003481535	0.8 [0.8-0.9]	Clindamycin	1-4 years	full model	-0.601	0.065	3.05165e-20	1.82357e-17	4.23	0.120664	52.7				-0.521	0.076	7.80983e-12	3.11127e-09	8488	1.13					-0.798	0.155	2.86655e-07	0.000151679	4779	1.21					-0.872	0.219	7.26943e-05	0.013669	1707	1.11					Choladocola	Lachnospiraceae	Lachnospirales	Clostridia	Bacillota A
Bacteroides caccae	0.8 [0.8-0.8]	Clindamycin	1-4 years	full model	-0.937	0.102	3.99602e-20	2.35605e-17	3.44	0.178698	41.9				-0.811	0.123	3.95094e-11	1.33367e-08	8488	1.13					-1.227	0.221	2.98694e-08	2.44597e-05	4779	1.21					-1.205	0.331	0.000275388	0.0352976	1707	1.1					Bacteroides	Bacteroidaceae	Bacteroidales	Clostridia	Bacillota A
Blautia coccoides	0.1 [0.1-0.1]	Clindamycin	1-4 years	full model	0.367	0.04	4.08646e-20	2.37767e-17	22.56	1.26352e-05	91.1	0.4	0.042	1.8391e-21	0.311	0.048	9.86129e-11	2.92662e-08	8488	1.13	0.362	0.05	4.69343e-13	-1.081	0.804	0.103	5.65305e-15	8.3326e-11	4779	1.21	0.695	0.11	2.85118e-10	1.065	0.191	0.101	0.0598749	0.693324	1707	1.11	0.286	0.109	0.00864061	-0.943	Blautia	Lachnospiraceae	Lachnospirales	Clostridia	Bacillota A
CAG-245 sp000435175	0.5 [0.5-0.5]	Tetracyclines	<1 year	full model	-1.146	0.125	5.37189e-20	3.085e-17	0.01	0.994167	0				-1.15	0.16	7.70625e-13	3.70402e-10	8488	1.1					-1.128	0.237	1.99623e-06	0.00066371	4779	1.11					-1.173	0.377	0.00190063	0.123415	1707	1.17					CAG-245	CAG-508	TANB77	Clostridia	Bacillota A
Barnesiella intestinihominis	0.8 [0.8-0.8]	Clindamycin	<1 year	full model	-1.717	0.188	6.1349e-20	3.39107e-17	2.22	0.329565	9.9				-1.913	0.234	3.09187e-16	3.25529e-13	8488	1.07					-1.255	0.381	0.000981872	0.0663889	4779	1.22					-1.592	0.566	0.0049941	0.217321	1707	1.36					Barnesiella	Barnesiellaceae	Bacteroidales	Clostridia	Bacillota A
Dorea A longicatena B	0.7 [0.7-0.7]	Flucloxacillin	1-4 years	full model	-0.53	0.058	5.98679e-20	3.39107e-17	1.38	0.500933	0				-0.581	0.073	1.74611e-15	1.40387e-12	8488	1.08					-0.446	0.105	2.2266e-05	0.00471103	4779	1.22					-0.416	0.225	0.0651519	0.707428	1707	1.12					Dorea A	Lachnospiraceae	Lachnospirales	Clostridia	Bacillota A
Choladocola sp003480725	0.9 [0.9-0.9]	Flucloxacillin	<1 year	full model	-0.835	0.091	6.10825e-20	3.39107e-17	4.46	0.107515	55.2				-0.694	0.123	1.80599e-08	3.27299e-06	8488	1.06					-0.928	0.15	7.00812e-10	1.19192e-06	4779	1.57					-1.371	0.322	2.20606e-05	0.00580667	1707	1.46					Choladocola	Lachnospiraceae	Lachnospirales	Clostridia	Bacillota A
Fusicatenibacter saccharivorans	1 [1-1]	Flucloxacillin	<1 year	full model	-0.648	0.071	7.20095e-20	3.91643e-17	2.16	0.340223	7.2				-0.749	0.1	7.08202e-14	4.28996e-11	8488	1.06					-0.53	0.112	2.23904e-06	0.000717466	4779	1.57					-0.614	0.237	0.00950548	0.307851	1707	1.46					Fusicatenibacter	Lachnospiraceae	Lachnospirales	Clostridia	Bacillota A
Eggerthella lenta	0.5 [0.5-0.8]	Clindamycin	1-4 years	full model	0.714	0.078	7.26249e-20	3.91643e-17	3.42	0.180942	41.5				0.652	0.096	1.24728e-11	4.63486e-09	8488	1.13					0.69	0.168	4.05442e-05	0.00728806	4779	1.21					1.106	0.227	1.20047e-06	0.000671957	1707	1.11					Eggerthella	Eggerthellaceae	Coriobacteriales	Clostridia	Bacillota A
Barnesiella intestinihominis	0.8 [0.8-0.8]	Clindamycin	1-4 years	full model	-0.878	0.096	9.12561e-20	4.86186e-17	5.87	0.0531203	65.9				-0.725	0.115	3.62883e-10	9.63083e-08	8488	1.13					-1.201	0.209	9.49728e-09	1.02432e-05	4779	1.21					-1.302	0.323	5.9674e-05	0.0123045	1707	1.1					Barnesiella	Barnesiellaceae	Bacteroidales	Clostridia	Bacillota A
Limivivens sp900066135	0.6 [0.6-0.7]	Flucloxacillin	1-4 years	full model	-0.44	0.048	9.4329e-20	4.96575e-17	1.3	0.520765	0				-0.402	0.059	1.32414e-11	4.79947e-09	8488	1.08					-0.502	0.093	6.56851e-08	4.68483e-05	4779	1.22					-0.568	0.191	0.00299404	0.163251	1707	1.12					Limivivens	Lachnospiraceae	Lachnospirales	Clostridia	Bacillota A
Enterocloster clostridioformis	0.2 [0.2-0.2]	Flucloxacillin	1-4 years	full model	0.352	0.039	1.16329e-19	6.05184e-17	2.01	0.366483	0.4				0.355	0.048	1.09399e-13	6.28262e-11	8488	1.08					0.294	0.076	0.00011572	0.0151843	4779	1.22					0.517	0.138	0.000183884	0.0265731	1707	1.12					Enterocloster	Lachnospiraceae	Lachnospirales	Clostridia	Bacillota A
Bariatricus comes	0.9 [0.9-0.9]	Flucloxacillin	<1 year	full model	-0.938	0.104	1.65114e-19	8.48991e-17	3.06	0.216451	34.7				-0.939	0.132	1.09249e-12	5.03226e-10	8488	1.06					-0.765	0.196	9.48889e-05	0.0131125	4779	1.57					-1.443	0.335	1.71982e-05	0.00476077	1707	1.46					Bariatricus	Lachnospiraceae	Lachnospirales	Clostridia	Bacillota A
Odoribacter splanchnicus	0.9 [0.9-0.9]	Fluoroquinolones	1-4 years	full model	-0.309	0.035	4.24349e-19	2.15686e-16	8.81	0.0122245	77.3	-0.456	0.04	2.99917e-30	-0.224	0.045	7.47334e-07	8.56142e-05	8488	1.16	-0.414	0.055	6.4611e-14	4.22	-0.438	0.057	1.61185e-14	1.7819e-10	4779	1.74	-0.5	0.061	3.06677e-16	1.083	-0.355	0.164	0.0304733	0.536865	1707	1.08	-0.518	0.181	0.00433466	0.994	Odoribacter	Marinifilaceae	Bacteroidales	Clostridia	Bacillota A
Choladocola sp003480725	0.9 [0.9-0.9]	Clindamycin	<1 year	full model	-1.1	0.123	4.30969e-19	2.16562e-16	7.2	0.027359	72.2	-1.307	0.129	3.09928e-24	-1.089	0.154	1.63747e-12	7.2409e-10	8488	1.07	-1.221	0.157	7.13664e-15	0.862	-0.716	0.255	0.00490741	0.17966	4779	1.22	-1	0.29	0.000562707	1.115	-1.871	0.348	8.42336e-08	9.55079e-05	1707	1.36	-2.228	0.359	7.08911e-10	1.032	Choladocola	Lachnospiraceae	Lachnospirales	Clostridia	Bacillota A
Faecalibacillus intestinalis	0.8 [0.8-0.9]	Tetracyclines	<1 year	full model	-0.818	0.092	4.46608e-19	2.21899e-16	0.13	0.93859	0				-0.794	0.116	6.84976e-12	2.7536e-09	8488	1.1					-0.868	0.194	8.32421e-06	0.00209242	4779	1.11					-0.85	0.239	0.000383239	0.0436774	1707	1.17					Faecalibacillus	Coprobacillaceae	Erysipelotrichales	Clostridia	Bacillota A
Limivivens sp905214955	0.7 [0.7-0.8]	Flucloxacillin	1-4 years	full model	-0.392	0.044	4.79545e-19	2.35616e-16	3.33	0.189469	39.9				-0.43	0.055	6.03602e-15	4.43522e-12	8488	1.08					-0.28	0.079	0.000425485	0.0382269	4779	1.22					-0.563	0.185	0.00234584	0.139637	1707	1.12					Limivivens	Lachnospiraceae	Lachnospirales	Clostridia	Bacillota A
Choladousia sp902363135	0.9 [0.9-0.9]	Flucloxacillin	<1 year	full model	-0.82	0.092	5.50125e-19	2.67324e-16	8.25	0.0161994	75.7	-1.039	0.095	1.23079e-27	-0.643	0.119	6.96433e-08	1.09595e-05	8488	1.06	-0.744	0.122	1.09877e-09	0.855	-0.945	0.168	1.86301e-08	1.68127e-05	4779	1.57	-1.4	0.178	3.92013e-15	2.729	-1.5	0.291	2.79006e-07	0.000205627	1707	1.46	-1.806	0.302	2.81986e-09	1.057	Choladousia	Lachnospiraceae	Lachnospirales	Clostridia	Bacillota A
KLE1615 sp900066985	0.9 [0.7-0.9]	Flucloxacillin	<1 year	full model	-0.75	0.085	8.08969e-19	3.84652e-16	5.07	0.0792314	60.6				-0.784	0.11	1.3695e-12	6.17952e-10	8488	1.06					-0.532	0.153	0.000520925	0.0434628	4779	1.57					-1.197	0.261	4.67035e-06	0.00175445	1707	1.46					KLE1615	Lachnospiraceae	Lachnospirales	Clostridia	Bacillota A
Longicatena caecimuris	0.2 [0.1-0.2]	Clindamycin	1-4 years	full model	0.515	0.058	8.0215e-19	3.84652e-16	11.52	0.00315592	82.6	0.611	0.061	1.07425e-23	0.425	0.065	9.25876e-11	2.78519e-08	8488	1.13	0.515	0.068	5.21187e-14	-1.375	0.688	0.167	3.94928e-05	0.00721642	4779	1.21	0.826	0.179	4.17531e-06	-0.826	1.084	0.195	3.00887e-08	4.58801e-05	1707	1.1	1.197	0.205	5.82543e-09	-0.585	Longicatena	Erysipelotrichaceae	Erysipelotrichales	Clostridia	Bacillota A
Choladocola sp018223365	0.8 [0.8-0.8]	Flucloxacillin	<1 year	full model	-0.892	0.101	8.9135e-19	4.19314e-16	0.27	0.873732	0				-0.903	0.132	8.99821e-12	3.50803e-09	8488	1.06					-0.838	0.175	1.75095e-06	0.000600209	4779	1.57					-1.032	0.345	0.00277424	0.156276	1707	1.46					Choladocola	Lachnospiraceae	Lachnospirales	Clostridia	Bacillota A
Enterocloster sp900541315	0.9 [0.8-0.9]	Clindamycin	<1 year	full model	-0.997	0.113	9.97747e-19	4.64425e-16	21.68	1.95589e-05	90.8	-1.151	0.116	2.32791e-23	-1.377	0.141	1.75446e-22	5.17216e-19	8488	1.07	-1.51	0.143	7.85859e-26	0.946	-0.49	0.245	0.0455885	0.514949	4779	1.22	-0.65	0.252	0.00993483	0.654	-0.056	0.296	0.851015	0.990529	1707	1.36	-0.219	0.312	0.481607	0.553	Enterocloster	Lachnospiraceae	Lachnospirales	Clostridia	Bacillota A
Clostridium AQ innocuum	0.4 [0.3-0.6]	Clindamycin	<1 year	full model	1.035	0.117	1.10755e-18	5.10165e-16	4.61	0.0995119	56.7				1.115	0.15	1.01104e-13	5.88265e-11	8488	1.07					0.623	0.238	0.00883857	0.246431	4779	1.22					1.393	0.311	7.95255e-06	0.00268444	1707	1.36					Clostridium AQ	Erysipelotrichaceae	Erysipelotrichales	Clostridia	Bacillota A
Choladousia sp902363665	0.8 [0.7-0.8]	Flucloxacillin	1-4 years	full model	-0.401	0.045	1.30659e-18	5.89566e-16	1.82	0.402823	0				-0.426	0.057	1.45681e-13	8.05253e-11	8488	1.08					-0.317	0.083	0.000127971	0.016308	4779	1.22					-0.534	0.17	0.00173581	0.116123	1707	1.12					Choladousia	Lachnospiraceae	Lachnospirales	Clostridia	Bacillota A
Agathobaculum pullistercoris	0 [0-0.1]	Clindamycin	<1 year	full model	0.481	0.055	1.29747e-18	5.89566e-16	4.48	0.106322	55.4				0.399	0.069	6.11586e-09	1.26375e-06	8488	1.07					0.533	0.147	0.000279685	0.0282367	4779	1.22					0.677	0.115	4.13913e-09	7.95792e-06	1707	1.36					Agathobaculum	Butyricicoccaceae	Oscillospirales	Clostridia	Bacillota A
Enterocloster sp900541315	0.9 [0.8-0.9]	Flucloxacillin	1-4 years	full model	-0.309	0.035	1.63796e-18	7.31621e-16	0.11	0.944692	0				-0.309	0.046	1.28824e-11	4.74715e-09	8488	1.08					-0.318	0.061	2.14911e-07	0.000118792	4779	1.22					-0.269	0.131	0.0391617	0.596314	1707	1.12					Enterocloster	Lachnospiraceae	Lachnospirales	Clostridia	Bacillota A
Enterocloster sp000431375	0.9 [0.8-0.9]	Clindamycin	<1 year	full model	-1.306	0.149	2.07104e-18	9.15813e-16	3.53	0.171115	43.4				-1.11	0.186	2.61957e-09	6.06478e-07	8488	1.07					-1.52	0.321	2.2785e-06	0.000724857	4779	1.22					-1.862	0.395	2.63239e-06	0.0011878	1707	1.36					Enterocloster	Lachnospiraceae	Lachnospirales	Clostridia	Bacillota A
Hungatella effluvii	0.3 [0.3-0.4]	Clindamycin	1-4 years	full model	0.622	0.071	2.12781e-18	9.31602e-16	3.81	0.148691	47.5				0.518	0.092	1.86117e-08	3.35923e-06	8488	1.13					0.703	0.141	5.76529e-07	0.000252417	4779	1.21					0.896	0.184	1.28452e-06	0.000701251	1707	1.1					Hungatella	Lachnospiraceae	Lachnospirales	Clostridia	Bacillota A
Choladocola sp003481535	0.8 [0.8-0.9]	Flucloxacillin	1-4 years	full model	-0.346	0.04	2.33808e-18	1.01363e-15	3.69	0.157657	45.9				-0.378	0.05	3.28784e-14	2.07697e-11	8488	1.08					-0.247	0.071	0.000484594	0.0416092	4779	1.22					-0.539	0.17	0.00148816	0.106483	1707	1.12					Choladocola	Lachnospiraceae	Lachnospirales	Clostridia	Bacillota A
Choladocola sp003481535	0.8 [0.8-0.9]	Clindamycin	<1 year	full model	-1.111	0.128	3.11613e-18	1.33782e-15	2.79	0.24786	28.3				-0.967	0.154	3.51432e-10	9.41839e-08	8488	1.07					-1.447	0.283	3.25764e-07	0.000165578	4779	1.22					-1.384	0.384	0.000325135	0.0390692	1707	1.36					Choladocola	Lachnospiraceae	Lachnospirales	Clostridia	Bacillota A
Agathobacter rectalis	0.9 [0.9-1]	Flucloxacillin	<1 year	full model	-1.003	0.115	3.23203e-18	1.3652e-15	4.2	0.122293	52.4				-1.051	0.159	4.1489e-11	1.38988e-08	8488	1.06					-0.789	0.185	2.06608e-05	0.00444243	4779	1.57					-1.648	0.387	2.19161e-05	0.00580317	1707	1.46					Agathobacter	Lachnospiraceae	Lachnospirales	Clostridia	Bacillota A
Alistipes shahii	0.8 [0.8-0.8]	Fluoroquinolones	<1 year	full model	-0.954	0.11	3.24165e-18	1.3652e-15	3.56	0.168754	43.8				-1.093	0.166	4.35628e-11	1.43246e-08	8488	1.08					-0.778	0.153	3.72207e-07	0.000183338	4779	1.15					-1.576	0.503	0.00175423	0.11661	1707	1.64					Alistipes	Rikenellaceae	Bacteroidales	Clostridia	Bacillota A
Ventricola sp900542445	0.7 [0.7-0.7]	Clindamycin	1-4 years	full model	-0.716	0.083	4.59536e-18	1.91705e-15	16.31	0.000286666	87.7	-0.779	0.087	2.97537e-19	-0.528	0.095	2.64425e-08	4.71487e-06	8488	1.13	-0.576	0.099	6.04721e-09	0.507	-1.251	0.225	2.85955e-08	2.38583e-05	4779	1.21	-1.422	0.241	4.00396e-09	0.761	-1.374	0.253	6.6333e-08	7.92769e-05	1707	1.11	-1.489	0.272	5.28806e-08	0.459	Ventricola	CAG-74	Christensenellales	Clostridia	Bacillota A
Agathobaculum pullistercoris	0 [0-0.1]	Flucloxacillin	1-4 years	full model	0.154	0.018	4.89876e-18	2.02452e-15	8.31	0.0156892	75.9	0.131	0.019	1.34104e-12	0.183	0.022	2.03586e-16	2.25064e-13	8488	1.08	0.149	0.023	1.17075e-10	1.52	0.143	0.037	0.00010111	0.013673	4779	1.22	0.169	0.039	1.52794e-05	-0.733	0.025	0.051	0.623087	0.982747	1707	1.12	-0.018	0.051	0.720795	0.858	Agathobaculum	Butyricicoccaceae	Oscillospirales	Clostridia	Bacillota A
Faecalibacterium prausnitzii I	0.8 [0.7-0.8]	Fluoroquinolones	<1 year	full model	-1.195	0.138	5.66587e-18	2.31986e-15	2.25	0.324352	11.2				-1.408	0.199	1.47924e-12	6.60728e-10	8488	1.08					-0.984	0.204	1.4587e-06	0.000520193	4779	1.15					-1.081	0.587	0.0656518	0.707776	1707	1.64					Faecalibacterium	Ruminococcaceae	Oscillospirales	Clostridia	Bacillota A
Ruminococcus B gnavus	0.4 [0.4-0.5]	Flucloxacillin	<1 year	full model	1.14	0.132	5.95099e-18	2.41424e-15	2.94	0.230079	31.9				1.219	0.169	5.30827e-13	2.60813e-10	8488	1.06					0.836	0.242	0.000553881	0.0454943	4779	1.57					1.611	0.442	0.000276699	0.0353631	1707	1.46					Ruminococcus B	Lachnospiraceae	Lachnospirales	Clostridia	Bacillota A
Limivivens sp900543575	0.9 [0.9-0.9]	Clindamycin	<1 year	full model	-1.038	0.12	6.121e-18	2.46064e-15	3.75	0.153385	46.7				-1.197	0.147	3.5235e-16	3.46242e-13	8488	1.07					-0.637	0.293	0.0294753	0.428609	4779	1.22					-0.786	0.303	0.00955472	0.308401	1707	1.36					Limivivens	Lachnospiraceae	Lachnospirales	Clostridia	Bacillota A
JAJEQR01 sp020687485	0.7 [0.5-0.8]	Clindamycin	1-4 years	full model	-0.765	0.089	8.33859e-18	3.32192e-15	2.76	0.251145	27.6				-0.699	0.103	1.08207e-11	4.08967e-09	8488	1.13					-1.131	0.239	2.20116e-06	0.000710478	4779	1.21					-0.751	0.268	0.00511047	0.218924	1707	1.1					JAJEQR01	Lachnospiraceae	Lachnospirales	Clostridia	Bacillota A
Yeguia hominis	0.7 [0.6-0.7]	Clindamycin	1-4 years	full model	-0.497	0.058	1.21778e-17	4.80804e-15	7.47	0.0239153	73.2	-0.596	0.061	1.44717e-22	-0.436	0.066	5.2631e-11	1.69879e-08	8488	1.13	-0.536	0.069	1.09771e-14	1.499	-0.902	0.159	1.56685e-08	1.50622e-05	4779	1.21	-1.011	0.171	3.38667e-09	0.686	-0.423	0.183	0.0212665	0.453425	1707	1.1	-0.532	0.197	0.00693309	0.619	Yeguia	Acutalibacteraceae	Oscillospirales	Clostridia	Bacillota A
Alistipes putredinis	0.9 [0.9-0.9]	Clindamycin	1-4 years	full model	-0.763	0.089	1.39165e-17	5.4459e-15	14.66	0.000656513	86.4	-0.895	0.093	4.71288e-22	-0.596	0.112	1.03309e-07	1.54335e-05	8488	1.13	-0.711	0.117	1.18011e-09	1.028	-0.813	0.171	1.98588e-06	0.00066371	4779	1.21	-0.888	0.173	2.94375e-07	0.439	-1.825	0.302	1.90202e-09	4.42671e-06	1707	1.11	-2.331	0.323	8.71682e-13	1.685	Alistipes	Rikenellaceae	Bacteroidales	Clostridia	Bacillota A
Agathobaculum sp003481705	0.5 [0.4-0.5]	Flucloxacillin	1-4 years	full model	-0.518	0.061	1.72428e-17	6.68839e-15	1.69	0.429111	0				-0.554	0.077	7.46416e-13	3.62709e-10	8488	1.08					-0.41	0.109	0.000166121	0.0192805	4779	1.22					-0.685	0.237	0.00391803	0.185697	1707	1.12					Agathobaculum	Butyricicoccaceae	Oscillospirales	Clostridia	Bacillota A
Coprococcus A catus A	0.9 [0.9-0.9]	Clindamycin	1-4 years	full model	-0.632	0.075	2.58259e-17	9.93064e-15	3.42	0.181047	41.5				-0.535	0.093	7.6625e-09	1.55429e-06	8488	1.13					-0.871	0.166	1.58587e-07	9.32574e-05	4779	1.21					-0.73	0.195	0.000183003	0.0265324	1707	1.1					Coprococcus A	Lachnospiraceae	Lachnospirales	Clostridia	Bacillota A
Eisenbergiella sp900066775	0.9 [0.9-0.9]	Clindamycin	<1 year	full model	-1.156	0.137	2.7737e-17	1.05735e-14	7.15	0.0280417	72	-1.33	0.143	1.66939e-20	-1.088	0.173	3.63715e-10	9.63083e-08	8488	1.07	-1.212	0.176	6.87127e-12	0.718	-0.822	0.281	0.00349579	0.146109	4779	1.22	-1.095	0.32	0.000629788	0.973	-2.015	0.363	3.47858e-08	5.12742e-05	1707	1.36	-2.223	0.383	7.87086e-09	0.575	Eisenbergiella	Lachnospiraceae	Lachnospirales	Clostridia	Bacillota A
Mediterraneibacter faecis	0.9 [0.9-0.9]	Flucloxacillin	1-4 years	full model	-0.393	0.047	5.20076e-17	1.96562e-14	5.23	0.0730104	61.8				-0.461	0.062	8.04872e-14	4.80965e-11	8488	1.08					-0.25	0.079	0.00151588	0.0870546	4779	1.22					-0.547	0.178	0.00216122	0.134508	1707	1.12					Mediterraneibacter	Lachnospiraceae	Lachnospirales	Clostridia	Bacillota A
Choladocola sp018223365	0.8 [0.8-0.8]	Clindamycin	1-4 years	full model	-0.578	0.069	5.83327e-17	2.18599e-14	10.88	0.00434561	81.6	-0.686	0.072	2.67255e-21	-0.443	0.082	6.06365e-08	9.67995e-06	8488	1.13	-0.547	0.085	1.44894e-10	1.272	-0.8	0.163	9.06723e-07	0.000366033	4779	1.21	-0.91	0.174	1.87689e-07	0.678	-1.11	0.212	1.93791e-07	0.000174887	1707	1.1	-1.271	0.223	1.36373e-08	0.752	Choladocola	Lachnospiraceae	Lachnospirales	Clostridia	Bacillota A
Alistipes shahii	0.8 [0.8-0.8]	Clindamycin	1-4 years	full model	-0.699	0.084	7.68275e-17	2.85488e-14	18.27	0.000107969	89.1	-0.829	0.088	5.94579e-21	-0.456	0.102	8.224e-06	0.000673454	8488	1.13	-0.56	0.107	1.54127e-07	1.017	-1.099	0.176	4.60629e-10	8.14761e-07	4779	1.21	-1.258	0.189	2.9082e-11	0.902	-1.422	0.265	8.99493e-08	9.94389e-05	1707	1.11	-1.762	0.284	7.08864e-10	1.287	Alistipes	Rikenellaceae	Bacteroidales	Clostridia	Bacillota A
Ruminococcus B gnavus	0.4 [0.4-0.5]	Clindamycin	<1 year	full model	1.453	0.174	8.14665e-17	3.00204e-14	0.58	0.746947	0				1.541	0.211	2.91659e-13	1.55388e-10	8488	1.07					1.312	0.41	0.00137631	0.082244	4779	1.22					1.195	0.477	0.0123786	0.35349	1707	1.36					Ruminococcus B	Lachnospiraceae	Lachnospirales	Clostridia	Bacillota A
Limivivens sp900066135	0.6 [0.6-0.7]	Flucloxacillin	<1 year	full model	-0.971	0.117	8.42953e-17	3.08061e-14	0.55	0.759015	0				-0.905	0.147	7.2831e-10	1.82033e-07	8488	1.06					-1.083	0.219	7.82681e-07	0.000326511	4779	1.57					-1.089	0.401	0.00674705	0.254786	1707	1.46					Limivivens	Lachnospiraceae	Lachnospirales	Clostridia	Bacillota A
Muricomes contortus B	0.3 [0.3-0.5]	Clindamycin	4-8 years	full model	0.383	0.046	1.26287e-16	4.55975e-14	2.9	0.234712	31				0.394	0.058	1.64431e-11	5.8169e-09	8488	1.13					0.455	0.093	1.07036e-06	0.000415189	4779	1.22					0.187	0.13	0.15086	0.867224	1707	1.07					Muricomes	Lachnospiraceae	Lachnospirales	Clostridia	Bacillota A
Mediterraneibacter A butyricigenes	0.8 [0.8-0.9]	Flucloxacillin	1-4 years	full model	-0.272	0.033	1.26832e-16	4.55975e-14	4.49	0.106058	55.4				-0.225	0.04	1.47681e-08	2.76713e-06	8488	1.08					-0.374	0.067	2.50801e-08	2.13278e-05	4779	1.22					-0.379	0.122	0.00189848	0.123415	1707	1.12					Mediterraneibacter A	Lachnospiraceae	Lachnospirales	Clostridia	Bacillota A
Anaerotignum faecicola	0.7 [0.6-0.7]	Clindamycin	<1 year	full model	-1.606	0.195	1.99433e-16	7.11204e-14	1.61	0.447766	0				-1.797	0.247	3.82198e-13	1.96521e-10	8488	1.07					-1.321	0.391	0.000739795	0.0550736	4779	1.22					-1.224	0.552	0.0268374	0.506509	1707	1.36					Anaerotignum	Anaerotignaceae	Lachnospirales	Clostridia	Bacillota A
Alistipes onderdonkii	0.9 [0.9-0.9]	Clindamycin	<1 year	full model	-1.435	0.175	2.06763e-16	7.31444e-14	11.7	0.00288112	82.9	-1.656	0.18	4.3742e-20	-1.8	0.225	1.51817e-15	1.29103e-12	8488	1.07	-1.912	0.229	9.14899e-17	0.496	-0.43	0.342	0.207858	0.787145	4779	1.22	-0.787	0.362	0.0296934	1.045	-1.742	0.469	0.000210865	0.0296014	1707	1.36	-2.084	0.494	2.55032e-05	0.733	Alistipes	Rikenellaceae	Bacteroidales	Clostridia	Bacillota A
Clostridium Q symbiosum	0.4 [0.3-0.4]	Clindamycin	1-4 years	full model	0.581	0.071	2.22076e-16	7.7938e-14	8.9	0.0116666	77.5	0.667	0.074	1.34267e-19	0.457	0.086	1.02015e-07	1.52919e-05	8488	1.13	0.548	0.089	8.83205e-10	-1.073	0.722	0.152	2.1275e-06	0.000691751	4779	1.21	0.781	0.155	5.0404e-07	-0.389	1.125	0.223	5.23473e-07	0.000340412	1707	1.1	1.249	0.239	1.99187e-07	-0.619	Clostridium Q	Lachnospiraceae	Lachnospirales	Clostridia	Bacillota A
JAHZGC01 sp019421015	0.5 [0.5-0.6]	Fluoroquinolones	<1 year	full model	-0.85	0.104	2.33079e-16	8.11555e-14	2.9	0.234211	31.1				-0.757	0.139	5.63588e-08	9.13939e-06	8488	1.08					-1.054	0.168	3.84004e-10	7.07527e-07	4779	1.15					-0.455	0.399	0.254348	0.938056	1707	1.64					JAHZGC01	UMGS124	Coriobacteriales	Clostridia	Bacillota A
CAG-317 sp000433215	0.8 [0.8-0.8]	Clindamycin	<1 year	full model	-1.179	0.144	3.04142e-16	1.05072e-13	0.14	0.933889	0				-1.2	0.184	8.08491e-11	2.51771e-08	8488	1.07					-1.2	0.289	3.31561e-05	0.00631966	4779	1.22					-1.046	0.387	0.00695185	0.258544	1707	1.36					CAG-317	Lachnospiraceae	Lachnospirales	Clostridia	Bacillota A
Blautia A avistercoris	0 [0-0.1]	Clindamycin	<1 year	full model	0.456	0.056	4.19571e-16	1.43825e-13	10.62	0.00493529	81.2	0.35	0.06	5.99837e-09	0.41	0.07	3.79555e-09	8.47673e-07	8488	1.07	0.328	0.075	1.25951e-05	1.189	0.242	0.136	0.0758748	0.616607	4779	1.22	-0.015	0.155	0.920604	1.891	0.823	0.132	5.92773e-10	1.7475e-06	1707	1.36	0.69	0.133	2.39702e-07	1.02	Blautia A	Lachnospiraceae	Lachnospirales	Clostridia	Bacillota A
Enterocloster sp000431375	0.9 [0.8-0.9]	Flucloxacillin	<1 year	full model	-0.903	0.112	5.83564e-16	1.98502e-13	16.2	0.00030358	87.7	-1.104	0.116	1.41004e-21	-0.515	0.149	0.00055379	0.0217098	8488	1.06	-0.62	0.153	5.0252e-05	0.703	-1.322	0.19	3.52222e-12	1.35998e-08	4779	1.57	-1.676	0.201	1.09934e-16	1.873	-1.681	0.366	4.64344e-06	0.00175445	1707	1.46	-2.022	0.372	6.46063e-08	0.944	Enterocloster	Lachnospiraceae	Lachnospirales	Clostridia	Bacillota A
Faecalibacterium sp900539945	0.9 [0.8-0.9]	Fluoroquinolones	<1 year	full model	-0.978	0.121	6.79937e-16	2.29517e-13	8.81	0.01222	77.3	-0.982	0.125	4.66234e-15	-1.368	0.179	2.76646e-14	1.77294e-11	8488	1.08	-1.464	0.185	2.74459e-15	0.534	-0.633	0.172	0.000231836	0.0245846	4779	1.15	-0.532	0.175	0.00241385	-0.586	-0.84	0.551	0.127462	0.83927	1707	1.63	-1.236	0.715	0.0841393	0.701	Faecalibacterium	Ruminococcaceae	Oscillospirales	Clostridia	Bacillota A
Lentihominibacter faecis	0.9 [0.9-0.9]	Clindamycin	1-4 years	full model	-0.369	0.046	8.14981e-16	2.73019e-13	1.75	0.416071	0				-0.332	0.054	8.63532e-10	2.0981e-07	8488	1.13					-0.445	0.113	8.39145e-05	0.0120087	4779	1.21					-0.493	0.135	0.000260603	0.0338937	1707	1.1					Lentihominibacter	Anaerovoracaceae	Peptostreptococcales	Clostridia	Bacillota A
Blautia A sp900066505	0.9 [0.8-0.9]	Clindamycin	1-4 years	full model	-0.474	0.059	8.92883e-16	2.96867e-13	4.25	0.119229	53				-0.436	0.068	1.46851e-10	4.22146e-08	8488	1.13					-0.76	0.154	8.10761e-07	0.000335064	4779	1.21					-0.344	0.189	0.0680713	0.715161	1707	1.1					Blautia A	Lachnospiraceae	Lachnospirales	Clostridia	Bacillota A
Blautia A sp900066355	0.8 [0.8-0.9]	Clindamycin	<1 year	full model	-0.987	0.123	1.16553e-15	3.84624e-13	6.1	0.0474739	67.2	-1.138	0.127	3.53316e-19	-1.088	0.157	4.14066e-12	1.76058e-09	8488	1.07	-1.215	0.159	2.82147e-14	0.813	-0.462	0.256	0.0713001	0.604002	4779	1.22	-0.613	0.272	0.0240732	0.589	-1.375	0.317	1.56418e-05	0.00440562	1707	1.36	-1.596	0.334	1.95895e-06	0.693	Blautia A	Lachnospiraceae	Lachnospirales	Clostridia	Bacillota A
Clostridium AQ innocuum	0.4 [0.3-0.6]	Clindamycin	1-4 years	full model	0.484	0.06	1.18945e-15	3.89612e-13	2.27	0.320971	12				0.425	0.074	9.61887e-09	1.92464e-06	8488	1.13					0.561	0.131	1.78738e-05	0.00393224	4779	1.21					0.685	0.177	0.00011567	0.0191571	1707	1.11					Clostridium AQ	Erysipelotrichaceae	Erysipelotrichales	Clostridia	Bacillota A
Oliverpabstia intestinalis	0.8 [0.8-0.8]	Flucloxacillin	1-4 years	full model	-0.45	0.056	1.52707e-15	4.96523e-13	7.14	0.0282175	72	-0.516	0.058	3.12469e-19	-0.548	0.073	5.32138e-14	3.26821e-11	8488	1.08	-0.605	0.075	7.63246e-16	0.777	-0.243	0.097	0.0120532	0.286863	4779	1.22	-0.32	0.097	0.000972373	0.801	-0.652	0.236	0.00583605	0.235037	1707	1.12	-0.818	0.244	0.000806028	0.695	Oliverpabstia	Lachnospiraceae	Lachnospirales	Clostridia	Bacillota A
Hominisplanchenecus faecis	0.8 [0.8-0.8]	Flucloxacillin	<1 year	full model	-1.141	0.143	1.56484e-15	5.05091e-13	2.47	0.291559	18.9				-1.075	0.197	4.73888e-08	7.8897e-06	8488	1.06					-1.063	0.232	4.54744e-06	0.00128902	4779	1.57					-1.857	0.479	0.000107889	0.0187092	1707	1.46					Hominisplanchenecus	Lachnospiraceae	Lachnospirales	Clostridia	Bacillota A
Bilophila wadsworthia	0.9 [0.8-0.9]	Clindamycin	<1 year	full model	-1.15	0.145	1.9379e-15	6.16503e-13	1.44	0.487208	0				-1.237	0.183	1.59387e-11	5.73017e-09	8488	1.07					-1.159	0.289	5.95112e-05	0.00976675	4779	1.22					-0.697	0.411	0.0901667	0.773007	1707	1.36					Bilophila	Desulfovibrionaceae	Desulfovibrionales	Clostridia	Bacillota A
UBA3402 sp003478355	0.8 [0.8-0.8]	Clindamycin	1-4 years	full model	-0.553	0.07	1.93425e-15	6.16503e-13	5.62	0.0601699	64.4				-0.541	0.085	1.70011e-10	4.85025e-08	8488	1.13					-0.383	0.148	0.00986903	0.259558	4779	1.21					-1.005	0.218	4.45533e-06	0.00174349	1707	1.1					UBA3402	Lachnospiraceae	Lachnospirales	Clostridia	Bacillota A
Blautia A faecis	1 [1-1]	Clindamycin	<1 year	full model	-0.607	0.076	1.97272e-15	6.23097e-13	26.32	1.92236e-06	92.4	-0.571	0.078	3.00723e-13	-0.923	0.098	6.90272e-21	1.69577e-17	8488	1.07	-0.86	0.101	1.46154e-17	-0.64	-0.094	0.163	0.564958	0.927115	4779	1.22	-0.199	0.168	0.235568	0.647	-0.156	0.184	0.396665	0.966475	1707	1.36	-0.04	0.186	0.830524	-0.633	Blautia A	Lachnospiraceae	Lachnospirales	Clostridia	Bacillota A
Hominisplanchenecus faecis	0.8 [0.8-0.8]	Clindamycin	<1 year	full model	-1.534	0.193	2.05121e-15	6.43294e-13	1.37	0.503251	0				-1.675	0.246	1.01692e-11	3.91028e-09	8488	1.07					-1.475	0.393	0.000173652	0.0198421	4779	1.22					-1.012	0.516	0.0501783	0.655699	1707	1.36					Hominisplanchenecus	Lachnospiraceae	Lachnospirales	Clostridia	Bacillota A
Pseudoscilispira sp020555605	0.3 [0.3-0.3]	Clindamycin	1-4 years	full model	0.528	0.067	2.81493e-15	8.76593e-13	11.31	0.00350525	82.3	0.624	0.069	2.14836e-19	0.38	0.081	2.47818e-06	0.000241454	8488	1.13	0.474	0.084	1.77483e-08	-1.168	0.796	0.14	1.31394e-08	1.35122e-05	4779	1.21	0.847	0.142	2.39534e-09	-0.363	0.999	0.229	1.34935e-05	0.00397789	1707	1.1	1.241	0.246	4.83563e-07	-1.048	Pseudoscilispira	Oscillospiraceae	Oscillospirales	Clostridia	Bacillota A
Ventricola sp900542395	0.5 [0.4-0.6]	Fluoroquinolones	1-4 years	full model	-0.467	0.059	2.85371e-15	8.82456e-13	1.91	0.384841	0				-0.451	0.073	7.26565e-10	1.82033e-07	8488	1.16					-0.439	0.11	7.06604e-05	0.0107007	4779	1.74					-0.799	0.248	0.00127497	0.0967689	1707	1.08					Ventricola	CAG-74	Christensenellales	Clostridia	Bacillota A
CAG-95 sp900066375	0.6 [0.5-0.6]	Clindamycin	1-4 years	full model	-0.545	0.069	3.2919e-15	1.01089e-12	0.88	0.642473	0				-0.509	0.082	5.97651e-10	1.53652e-07	8488	1.13					-0.68	0.162	2.74214e-05	0.00548676	4779	1.21					-0.552	0.21	0.00858384	0.289975	1707	1.1					CAG-95	Lachnospiraceae	Lachnospirales	Clostridia	Bacillota A
Limivivens sp900543575	0.9 [0.9-0.9]	Clindamycin	1-4 years	full model	-0.485	0.062	3.72294e-15	1.13537e-12	14.65	0.000660429	86.3	-0.566	0.064	1.46332e-18	-0.389	0.072	8.16306e-08	1.26214e-05	8488	1.13	-0.455	0.076	1.88228e-09	0.907	-1.052	0.161	6.24484e-11	1.52709e-07	4779	1.21	-1.13	0.163	5.33454e-12	0.484	-0.375	0.173	0.0299406	0.532388	1707	1.11	-0.509	0.186	0.00622164	0.777	Limivivens	Lachnospiraceae	Lachnospirales	Clostridia	Bacillota A
Merdisoma faecalis	0.4 [0.4-0.5]	Clindamycin	1-4 years	full model	0.509	0.065	3.85431e-15	1.15989e-12	1.44	0.487216	0				0.473	0.077	8.57037e-10	2.09382e-07	8488	1.13					0.516	0.151	0.000657169	0.0508932	4779	1.21					0.724	0.194	0.000202054	0.0286372	1707	1.11					Merdisoma	Lachnospiraceae	Lachnospirales	Clostridia	Bacillota A
Muricomes contortus B	0.3 [0.3-0.5]	Clindamycin	<1 year	full model	0.86	0.109	3.8558e-15	1.15989e-12	3.79	0.150352	47.2				0.83	0.137	1.45898e-09	3.48735e-07	8488	1.07					0.62	0.237	0.00882099	0.246097	4779	1.22					1.325	0.282	2.91544e-06	0.00128921	1707	1.36					Muricomes	Lachnospiraceae	Lachnospirales	Clostridia	Bacillota A
Choladousia sp902363665	0.8 [0.7-0.8]	Flucloxacillin	<1 year	full model	-0.859	0.109	4.17363e-15	1.24701e-12	7.92	0.019066	74.7	-1.009	0.113	5.28083e-19	-0.632	0.142	8.88273e-06	0.000711584	8488	1.06	-0.688	0.146	2.40086e-06	0.393	-1.068	0.195	4.83823e-08	3.62621e-05	4779	1.57	-1.429	0.208	6.60183e-12	1.85	-1.594	0.357	8.7514e-06	0.00293172	1707	1.46	-1.71	0.362	2.48069e-06	0.324	Choladousia	Lachnospiraceae	Lachnospirales	Clostridia	Bacillota A
KLE1615 sp900066985	0.9 [0.7-0.9]	Clindamycin	<1 year	full model	-0.87	0.112	7.21218e-15	2.14042e-12	2.72	0.25613	26.6				-0.974	0.138	1.8356e-12	8.03665e-10	8488	1.07					-0.489	0.259	0.0593219	0.571631	4779	1.22					-0.885	0.281	0.00168106	0.114455	1707	1.36					KLE1615	Lachnospiraceae	Lachnospirales	Clostridia	Bacillota A
Clostridium AP sp000509125	0.1 [0.1-0.3]	Flucloxacillin	1-4 years	full model	0.255	0.033	9.6532e-15	2.84576e-12	0.59	0.744657	0				0.237	0.04	2.6177e-09	6.06478e-07	8488	1.08					0.293	0.067	1.19055e-05	0.00287684	4779	1.22					0.285	0.118	0.0160685	0.397621	1707	1.12					Clostridium AP	Lachnospiraceae	Lachnospirales	Clostridia	Bacillota A
Blautia A caecimuris	0.2 [0.2-0.2]	Flucloxacillin	1-4 years	full model	0.33	0.043	1.11413e-14	3.26271e-12	0.53	0.766498	0				0.354	0.055	9.33179e-11	2.78819e-08	8488	1.08					0.3	0.076	8.03924e-05	0.0118105	4779	1.22					0.26	0.162	0.108902	0.812628	1707	1.12					Blautia A	Lachnospiraceae	Lachnospirales	Clostridia	Bacillota A
Dialister invisus	0.5 [0.4-0.6]	Clindamycin	1-4 years	full model	1.182	0.154	1.49916e-14	4.36139e-12	1.01	0.603929	0				1.211	0.2	1.37762e-09	3.31077e-07	8488	1.13					0.998	0.281	0.000389316	0.0359406	4779	1.21					1.532	0.468	0.00108039	0.0885694	1707	1.1					Dialister	Dialisteraceae	Veillonellales	Clostridia	Bacillota A
Hydrogeniiclostridium mannosilyticum	0.5 [0.5-0.6]	Clindamycin	1-4 years	full model	0.609	0.079	1.57404e-14	4.54928e-12	6.17	0.0458438	67.6	0.725	0.083	3.43175e-18	0.5	0.094	9.75638e-08	1.47245e-05	8488	1.13	0.594	0.098	1.26039e-09	-1.006	0.741	0.198	0.000185389	0.0207237	4779	1.21	0.913	0.212	1.77232e-05	-0.865	1.084	0.227	2.06263e-06	0.000991408	1707	1.1	1.299	0.244	1.17245e-07	-0.956	Hydrogeniiclostridium	Acutalibacteraceae	Oscillospirales	Clostridia	Bacillota A
Odoribacter splanchnicus	0.9 [0.9-0.9]	Fluoroquinolones	<1 year	full model	-0.634	0.083	1.78346e-14	5.12108e-12	13.99	0.000914792	85.7	-0.716	0.086	1.23794e-16	-0.845	0.118	8.33151e-13	3.91935e-10	8488	1.08	-0.94	0.122	1.13994e-14	0.803	-0.318	0.123	0.00966061	0.256572	4779	1.15	-0.402	0.128	0.00166433	0.682	-1.358	0.354	0.000131821	0.0215098	1707	1.64	-1.578	0.46	0.000622256	0.623	Odoribacter	Marinifilaceae	Bacteroidales	Clostridia	Bacillota A
CAG-317 sp000433215	0.8 [0.8-0.8]	Flucloxacillin	1-4 years	full model	-0.339	0.044	2.31594e-14	6.60716e-12	3.64	0.162257	45				-0.412	0.06	5.27998e-12	2.18206e-09	8488	1.08					-0.234	0.072	0.00121694	0.076115	4779	1.22					-0.328	0.171	0.0551157	0.674479	1707	1.12					CAG-317	Lachnospiraceae	Lachnospirales	Clostridia	Bacillota A
Choladousia sp902363665	0.8 [0.7-0.8]	Clindamycin	1-4 years	full model	-0.566	0.074	2.91207e-14	8.25461e-12	3.6	0.165063	44.5				-0.502	0.088	1.10198e-08	2.15618e-06	8488	1.13					-0.88	0.182	1.30487e-06	0.000480846	4779	1.21					-0.501	0.22	0.022732	0.469066	1707	1.11					Choladousia	Lachnospiraceae	Lachnospirales	Clostridia	Bacillota A
Faecalibacterium sp900539945	0.9 [0.8-0.9]	Clindamycin	1-4 years	full model	-0.697	0.092	3.00142e-14	8.45369e-12	3.42	0.180605	41.6				-0.604	0.111	5.22173e-08	8.61585e-06	8488	1.13					-0.781	0.198	8.09095e-05	0.0118166	4779	1.21					-1.16	0.291	6.95818e-05	0.0133779	1707	1.1					Faecalibacterium	Ruminococcaceae	Oscillospirales	Clostridia	Bacillota A
Lawsonibacter sp900549405	0.5 [0.4-0.5]	Flucloxacillin	1-4 years	full model	-0.326	0.043	3.12523e-14	8.74669e-12	0.95	0.620817	0				-0.364	0.062	4.8384e-09	1.02924e-06	8488	1.08					-0.282	0.063	6.66888e-06	0.00175534	4779	1.22					-0.377	0.19	0.0470854	0.64006	1707	1.12					Lawsonibacter	Oscillospiraceae	Oscillospirales	Clostridia	Bacillota A
Muricomes contortus B	0.3 [0.3-0.5]	Clindamycin	1-4 years	full model	0.427	0.056	3.42664e-14	9.52995e-12	1.64	0.439414	0				0.43	0.068	2.27558e-10	6.28913e-08	8488	1.13					0.523	0.13	5.67024e-05	0.00942898	4779	1.21					0.258	0.161	0.109574	0.815276	1707	1.1					Muricomes	Lachnospiraceae	Lachnospirales	Clostridia	Bacillota A
Ventricola sp900542445	0.7 [0.7-0.7]	Fluoroquinolones	1-4 years	full model	-0.364	0.048	4.25849e-14	1.17694e-11	5.2	0.0741396	61.6				-0.287	0.059	1.13571e-06	0.00012431	8488	1.16					-0.521	0.09	9.11445e-09	1.0076e-05	4779	1.74					-0.515	0.222	0.0204181	0.447811	1707	1.08					Ventricola	CAG-74	Christensenellales	Clostridia	Bacillota A
Mediterraneibacter sp900541505	0.2 [0.2-0.3]	Clindamycin	1-4 years	full model	0.372	0.049	4.29686e-14	1.18017e-11	2.6	0.272456	23.1				0.421	0.058	4.78182e-13	2.40287e-10	8488	1.13					0.233	0.113	0.0384919	0.482048	4779	1.21					0.274	0.162	0.0897404	0.771819	1707	1.11					Mediterraneibacter	Lachnospiraceae	Lachnospirales	Clostridia	Bacillota A
Agathobaculum sp003481705	0.5 [0.4-0.5]	Flucloxacillin	4-8 years	full model	-0.41	0.054	4.9835e-14	1.36031e-11	4.99	0.0823826	59.9				-0.465	0.072	8.7775e-11	2.67684e-08	8488	1.07					-0.249	0.095	0.00871338	0.245181	4779	2.07					-0.63	0.177	0.000384887	0.0437525	1707	1.08					Agathobaculum	Butyricicoccaceae	Oscillospirales	Clostridia	Bacillota A
Faecalibacterium duncaniae	0.9 [0.9-1]	Fluoroquinolones	<1 year	full model	-0.829	0.11	5.34272e-14	1.44942e-11	3.8	0.149207	47.4				-0.951	0.161	3.89881e-09	8.66359e-07	8488	1.08					-0.649	0.158	3.94412e-05	0.00721642	4779	1.15					-1.564	0.529	0.00318368	0.166139	1707	1.64					Faecalibacterium	Ruminococcaceae	Oscillospirales	Clostridia	Bacillota A
Lachnoclostridium B monacensis	0.1 [0-0.1]	Clindamycin	1-4 years	full model	0.246	0.033	5.98044e-14	1.61253e-11	11.11	0.00386669	82	0.304	0.034	9.74567e-19	0.183	0.038	1.36821e-06	0.00014685	8488	1.13	0.222	0.039	1.87163e-08	-1.039	0.413	0.1	3.80705e-05	0.00707343	4779	1.21	0.545	0.107	4.09816e-07	-1.311	0.449	0.086	2.1439e-07	0.000178874	1707	1.1	0.573	0.092	7.00011e-10	-1.473	Lachnoclostridium B	Lachnospiraceae	Lachnospirales	Clostridia	Bacillota A
CAG-273 sp000438355	0.4 [0.3-0.4]	Tetracyclines	<1 year	full model	-0.944	0.126	6.36311e-14	1.70531e-11	2.22	0.328947	10.1				-1.025	0.161	1.80166e-10	5.07447e-08	8488	1.1					-1.012	0.257	8.43623e-05	0.0120132	4779	1.11					-0.49	0.329	0.136336	0.848765	1707	1.17					CAG-273	CAG-508	TANB77	Clostridia	Bacillota A
Clostridium Q symbiosum	0.4 [0.3-0.4]	Flucloxacillin	<1 year	full model	0.761	0.102	6.74742e-14	1.79742e-11	4.16	0.124727	52				0.705	0.139	3.84694e-07	4.72532e-05	8488	1.06					0.694	0.164	2.29177e-05	0.00480295	4779	1.57					1.467	0.361	5.03235e-05	0.0109621	1707	1.46					Clostridium Q	Lachnospiraceae	Lachnospirales	Clostridia	Bacillota A
UBA3402 sp003478355	0.8 [0.8-0.8]	Clindamycin	<1 year	full model	-1.012	0.135	7.30915e-14	1.93539e-11	3.28	0.194461	38.9				-0.88	0.171	2.71428e-07	3.52862e-05	8488	1.07					-1.025	0.27	0.000152622	0.018529	4779	1.22					-1.637	0.381	1.88834e-05	0.00515446	1707	1.36					UBA3402	Lachnospiraceae	Lachnospirales	Clostridia	Bacillota A
Faecalimonas phoceensis	0.1 [0.1-0.2]	Clindamycin	<1 year	full model	0.881	0.118	7.72619e-14	2.03364e-11	7.83	0.0199156	74.5	0.917	0.125	2.03757e-13	1.097	0.141	7.70581e-15	5.40875e-12	8488	1.07	1.312	0.152	6.59903e-18	-1.527	0.39	0.311	0.209894	0.788574	4779	1.22	0.117	0.32	0.714914	0.879	0.366	0.299	0.220598	0.923766	1707	1.36	0.073	0.301	0.808669	0.99	Faecalimonas	Lachnospiraceae	Lachnospirales	Clostridia	Bacillota A
Ventrimonas sp003480315	0.8 [0.7-0.8]	Clindamycin	1-4 years	full model	-0.552	0.074	8.03862e-14	2.10336e-11	2.82	0.244501	29				-0.519	0.09	8.97251e-09	1.81171e-06	8488	1.13					-0.481	0.156	0.00208257	0.106959	4779	1.21					-0.91	0.227	6.59336e-05	0.0130026	1707	1.1					Ventrimonas	Lachnospiraceae	Lachnospirales	Clostridia	Bacillota A
Flavonifractor plautii	0.9 [0.8-0.9]	Clindamycin	<1 year	full model	0.96	0.129	9.79694e-14	2.54836e-11	0.02	0.990274	0				0.975	0.166	4.15944e-09	9.0162e-07	8488	1.07					0.94	0.254	0.00021892	0.0234967	4779	1.22					0.935	0.35	0.00768939	0.272694	1707	1.36					Flavonifractor	Oscillospiraceae	Oscillospirales	Clostridia	Bacillota A
UBA11524 sp000437595	0.6 [0.6-0.8]	Fluoroquinolones	<1 year	full model	-1.143	0.154	1.14856e-13	2.97014e-11	1.28	0.527497	0				-1.21	0.236	3.14154e-07	3.98049e-05	8488	1.08					-1.157	0.212	4.79773e-08	3.62621e-05	4779	1.15					-0.37	0.708	0.601149	0.982747	1707	1.63					UBA11524	CAG-74	Christensenellales	Clostridia	Bacillota A
Blautia A sp000285855	0.8 [0.8-0.8]	Clindamycin	1-4 years	full model	-0.578	0.078	1.69006e-13	4.34504e-11	4.3	0.116318	53.5				-0.487	0.093	1.52572e-07	2.18341e-05	8488	1.13					-0.919	0.189	1.18658e-06	0.000448468	4779	1.21					-0.639	0.235	0.00669321	0.254528	1707	1.11					Blautia A	Lachnospiraceae	Lachnospirales	Clostridia	Bacillota A
Bifidobacterium longum	0.9 [0.9-0.9]	Clindamycin	<1 year	full model	-1.111	0.151	2.11738e-13	5.41218e-11	3.53	0.17137	43.3				-1.278	0.187	8.76506e-12	3.46063e-09	8488	1.07					-0.539	0.347	0.120222	0.699283	4779	1.22					-1.109	0.385	0.00404958	0.189294	1707	1.36					Bifidobacterium	Bifidobacteriaceae	Actinomycetales	Clostridia	Bacillota A
Limivivens sp905214955	0.7 [0.7-0.8]	Clindamycin	1-4 years	full model	-0.53	0.072	2.23553e-13	5.68134e-11	2.86	0.239261	30.1				-0.479	0.084	1.24722e-08	2.39486e-06	8488	1.13					-0.544	0.174	0.00180835	0.0970453	4779	1.21					-0.907	0.239	0.000151373	0.0235909	1707	1.11					Limivivens	Lachnospiraceae	Lachnospirales	Clostridia	Bacillota A
Lachnoclostridium B sp000765215	0.1 [0-0.1]	Flucloxacillin	1-4 years	full model	0.135	0.018	2.35754e-13	5.95717e-11	8.62	0.0134013	76.8	0.144	0.019	8.46673e-14	0.101	0.022	3.19151e-06	0.000299001	8488	1.08	0.116	0.023	3.14701e-07	-0.677	0.226	0.043	1.6028e-07	9.32574e-05	4779	1.22	0.262	0.046	1.18425e-08	-0.852	0.212	0.059	0.000315415	0.0381526	1707	1.12	0.139	0.062	0.0243224	1.241	Lachnoclostridium B	Lachnospiraceae	Lachnospirales	Clostridia	Bacillota A
Choladocola sp003481535	0.8 [0.8-0.9]	Flucloxacillin	<1 year	full model	-0.698	0.095	2.63857e-13	6.6294e-11	3.69	0.157773	45.8				-0.589	0.123	1.79606e-06	0.000184946	8488	1.06					-0.77	0.167	4.04674e-06	0.00117728	4779	1.57					-1.285	0.356	0.000316644	0.0381526	1707	1.46					Choladocola	Lachnospiraceae	Lachnospirales	Clostridia	Bacillota A
Clostridium Q fessum	0.9 [0.9-0.9]	Flucloxacillin	1-4 years	full model	-0.301	0.041	2.72069e-13	6.7971e-11	0.88	0.644634	0				-0.289	0.054	8.77576e-08	1.34278e-05	8488	1.08					-0.344	0.07	1.04069e-06	0.000407249	4779	1.22					-0.198	0.152	0.194531	0.906908	1707	1.12					Clostridium Q	Lachnospiraceae	Lachnospirales	Clostridia	Bacillota A
Parabacteroides merdae	0.8 [0.7-0.8]	Clindamycin	1-4 years	full model	-0.763	0.105	2.9868e-13	7.42001e-11	3.94	0.139378	49.3				-0.62	0.13	1.77129e-06	0.000183497	8488	1.13					-0.955	0.214	8.20803e-06	0.00209242	4779	1.21					-1.202	0.317	0.000156243	0.024025	1707	1.1					Parabacteroides	Tannerellaceae	Bacteroidales	Clostridia	Bacillota A
JAJEQR01 sp020687485	0.7 [0.5-0.8]	Fluoroquinolones	<1 year	full model	-0.916	0.126	3.07733e-13	7.6022e-11	0.44	0.801328	0				-0.988	0.166	2.97038e-09	6.80572e-07	8488	1.08					-0.828	0.207	6.58233e-05	0.0103051	4779	1.15					-0.78	0.507	0.124308	0.834565	1707	1.64					JAJEQR01	Lachnospiraceae	Lachnospirales	Clostridia	Bacillota A
Bilophila wadsworthia	0.9 [0.8-0.9]	Fluoroquinolones	<1 year	full model	-0.712	0.098	3.33914e-13	8.20316e-11	4.71	0.0947664	57.6				-0.837	0.147	1.18364e-08	2.2898e-06	8488	1.08					-0.537	0.137	9.42067e-05	0.013059	4779	1.15					-1.397	0.445	0.00172415	0.115678	1707	1.64					Bilophila	Desulfovibrionaceae	Desulfovibrionales	Clostridia	Bacillota A
Alistipes A indistinctus	0.7 [0.7-0.7]	Clindamycin	1-4 years	full model	-0.625	0.086	3.51293e-13	8.58243e-11	8.85	0.0119621	77.4	-0.702	0.09	8.67536e-15	-0.483	0.103	2.68533e-06	0.000259269	8488	1.13	-0.541	0.107	4.8894e-07	0.558	-1.131	0.192	4.15293e-09	5.24693e-06	4779	1.21	-1.277	0.206	6.20935e-10	0.756	-0.605	0.27	0.0254038	0.492906	1707	1.11	-0.739	0.291	0.0110814	0.498	Alistipes A	Rikenellaceae	Bacteroidales	Clostridia	Bacillota A
Merdisoma faecalis	0.4 [0.4-0.5]	Clindamycin	4-8 years	full model	0.387	0.053	3.72584e-13	9.05257e-11	5.21	0.0737634	61.6				0.314	0.066	2.29387e-06	0.000226418	8488	1.13					0.436	0.109	5.99627e-05	0.00978432	4779	1.22					0.693	0.157	1.07254e-05	0.00336368	1707	1.07					Merdisoma	Lachnospiraceae	Lachnospirales	Clostridia	Bacillota A
Ruthenibacterium lactatiformans	1 [1-1]	Clindamycin	1-4 years	full model	0.308	0.042	3.95713e-13	9.56199e-11	4.67	0.0965729	57.2				0.28	0.053	1.27791e-07	1.88364e-05	8488	1.13					0.274	0.083	0.00104993	0.0692952	4779	1.21					0.588	0.136	1.67363e-05	0.00468405	1707	1.1					Ruthenibacterium	Ruminococcaceae	Oscillospirales	Clostridia	Bacillota A
Enterocloster aldenensis	0.3 [0.3-0.3]	Fluoroquinolones	<1 year	full model	0.624	0.086	4.0363e-13	9.64785e-11	6.16	0.0460207	67.5	0.623	0.089	2.78467e-12	0.869	0.131	3.83337e-11	1.30394e-08	8488	1.08	0.834	0.135	7.48006e-10	0.269	0.433	0.119	0.00027701	0.0280306	4779	1.15	0.483	0.122	7.63462e-05	-0.421	0.504	0.384	0.18888	0.902331	1707	1.63	0.097	0.499	0.846054	1.063	Enterocloster	Lachnospiraceae	Lachnospirales	Clostridia	Bacillota A
Merdisoma sp900066385	0.7 [0.7-0.7]	Clindamycin	4-8 years	full model	-0.437	0.06	4.03504e-13	9.64785e-11	3.65	0.16082	45.3				-0.394	0.077	2.72571e-07	3.52862e-05	8488	1.13					-0.414	0.112	0.000210935	0.0229743	4779	1.22					-0.8	0.2	6.45093e-05	0.0127919	1707	1.07					Merdisoma	Lachnospiraceae	Lachnospirales	Clostridia	Bacillota A
Alistipes A ihumii	0.6 [0.6-0.7]	Clindamycin	1-4 years	full model	-0.762	0.105	4.39175e-13	1.0441e-10	1.89	0.389216	0				-0.67	0.125	7.55537e-08	1.1764e-05	8488	1.13					-1.002	0.25	6.11194e-05	0.00986386	4779	1.21					-0.968	0.318	0.0023533	0.139637	1707	1.11					Alistipes A	Rikenellaceae	Bacteroidales	Clostridia	Bacillota A
Clostridium Q symbiosum	0.4 [0.3-0.4]	Clindamycin	<1 year	full model	0.994	0.138	4.88308e-13	1.1547e-10	8.69	0.012953	77	1.088	0.143	2.38618e-14	1.295	0.173	9.02048e-14	5.31848e-11	8488	1.07	1.446	0.176	2.85696e-16	-0.874	0.608	0.277	0.0283874	0.424514	4779	1.22	0.362	0.285	0.2048	0.888	0.24	0.39	0.538806	0.982747	1707	1.36	0.543	0.46	0.237744	-0.826	Clostridium Q	Lachnospiraceae	Lachnospirales	Clostridia	Bacillota A
Anaerostipes caccae	0.1 [0.1-0.1]	Flucloxacillin	1-4 years	full model	0.167	0.023	4.9768e-13	1.17061e-10	18.12	0.0001163	89	0.169	0.024	1.02004e-12	0.27	0.034	3.2385e-15	2.46907e-12	8488	1.08	0.253	0.035	3.99978e-13	0.493	0.068	0.033	0.0414134	0.495556	4779	1.22	0.083	0.034	0.0157592	-0.455	0.196	0.1	0.0508293	0.658646	1707	1.12	0.227	0.106	0.0315004	-0.335	Anaerostipes	Lachnospiraceae	Lachnospirales	Clostridia	Bacillota A
Ventrimonas sp003480315	0.8 [0.7-0.8]	Clindamycin	<1 year	full model	-1.035	0.143	5.15825e-13	1.20687e-10	4.55	0.102641	56.1				-1.243	0.182	1.03056e-11	3.92857e-09	8488	1.07					-0.521	0.285	0.0671181	0.594464	4779	1.22					-1.05	0.398	0.00849959	0.288673	1707	1.36					Ventrimonas	Lachnospiraceae	Lachnospirales	Clostridia	Bacillota A
Ventrimonas sp003478505	0.6 [0.6-0.7]	Flucloxacillin	1-4 years	full model	-0.326	0.045	5.35813e-13	1.24703e-10	6.8	0.0333079	70.6	-0.355	0.045	6.07124e-15	-0.353	0.06	3.99656e-09	8.79243e-07	8488	1.08	-0.375	0.06	5.73412e-10	0.376	-0.224	0.074	0.00239482	0.116938	4779	1.22	-0.262	0.074	0.00040231	0.522	-0.739	0.191	0.000115107	0.0191571	1707	1.12	-0.786	0.193	5.12815e-05	0.246	Ventrimonas	Lachnospiraceae	Lachnospirales	Clostridia	Bacillota A
Thomasclavelia ramosa	0.1 [0.1-0.4]	Flucloxacillin	<1 year	full model	0.636	0.088	5.39959e-13	1.2501e-10	9.24	0.00986091	78.4	0.815	0.091	4.06422e-19	0.479	0.109	1.21918e-05	0.000939239	8488	1.06	0.586	0.112	1.78647e-07	-0.976	0.729	0.183	6.59634e-05	0.0103051	4779	1.57	1.118	0.194	8.58149e-09	-2.133	1.309	0.256	3.47291e-07	0.000236354	1707	1.46	1.534	0.266	9.96877e-09	-0.888	Thomasclavelia	Coprobacillaceae	Erysipelotrichales	Clostridia	Bacillota A
Flavonifractor plautii	0.9 [0.8-0.9]	Clindamycin	1-4 years	full model	0.48	0.067	5.54528e-13	1.27715e-10	5.49	0.0642376	63.6				0.37	0.082	6.39607e-06	0.000540792	8488	1.13					0.669	0.139	1.66887e-06	0.000576542	4779	1.21					0.752	0.2	0.000179711	0.026314	1707	1.1					Flavonifractor	Oscillospiraceae	Oscillospirales	Clostridia	Bacillota A
Schaedlerella sp900066545	0.3 [0.3-0.3]	Flucloxacillin	1-4 years	full model	-0.308	0.043	5.7696e-13	1.32193e-10	0.96	0.620177	0				-0.342	0.056	7.28625e-10	1.82033e-07	8488	1.08					-0.257	0.074	0.000502327	0.0426354	4779	1.22					-0.261	0.158	0.0990648	0.792983	1707	1.12					Schaedlerella	Lachnospiraceae	Lachnospirales	Clostridia	Bacillota A
Faecalibacterium longum	0.9 [0.9-1]	Fluoroquinolones	<1 year	full model	-0.702	0.097	5.82846e-13	1.32853e-10	20.27	3.96388e-05	90.1	-0.806	0.103	5.01091e-15	-1.203	0.148	4.98882e-16	4.79577e-13	8488	1.08	-1.31	0.153	1.06461e-17	0.73	-0.328	0.135	0.0150582	0.320286	4779	1.15	-0.437	0.143	0.00233485	0.804	-0.205	0.463	0.658302	0.982747	1707	1.64	0.534	0.601	0.374695	-1.596	Faecalibacterium	Ruminococcaceae	Oscillospirales	Clostridia	Bacillota A
Choladocola sp018223365	0.8 [0.8-0.8]	Flucloxacillin	4-8 years	full model	-0.27	0.037	6.09286e-13	1.37462e-10	15.52	0.00042738	87.1	-0.36	0.039	2.69221e-20	-0.397	0.05	1.31306e-15	1.1385e-12	8488	1.07	-0.422	0.05	7.15536e-17	0.492	-0.09	0.065	0.165858	0.750578	4779	2.07	-0.291	0.071	3.88781e-05	3.13	-0.138	0.123	0.260254	0.939204	1707	1.08	-0.197	0.126	0.117742	0.478	Choladocola	Lachnospiraceae	Lachnospirales	Clostridia	Bacillota A
JAJEQR01 sp020687485	0.7 [0.5-0.8]	Fluoroquinolones	4-8 years	full model	-0.389	0.054	6.06261e-13	1.37462e-10	3.72	0.156029	46.2				-0.383	0.067	1.18581e-08	2.2898e-06	8488	1.11					-0.502	0.106	2.03114e-06	0.000670276	4779	1.33					-0.104	0.178	0.558203	0.982747	1707	2.14					JAJEQR01	Lachnospiraceae	Lachnospirales	Clostridia	Bacillota A
Bifidobacterium adolescentis	0.8 [0.8-0.9]	Fluoroquinolones	<1 year	full model	-1.017	0.141	6.15118e-13	1.38074e-10	0.05	0.973177	0				-1.02	0.216	2.36256e-06	0.000231646	8488	1.08					-1.028	0.195	1.43567e-07	8.57909e-05	4779	1.15					-0.87	0.651	0.181689	0.893693	1707	1.63					Bifidobacterium	Bifidobacteriaceae	Actinomycetales	Clostridia	Bacillota A
CAG-245 sp000435175	0.5 [0.5-0.5]	Flucloxacillin	<1 year	full model	-1.106	0.154	6.4288e-13	1.43577e-10	3.11	0.210974	35.7				-0.882	0.209	2.38487e-05	0.0016713	8488	1.06					-1.451	0.25	6.55383e-09	7.83271e-06	4779	1.57					-0.985	0.554	0.0757238	0.734454	1707	1.46					CAG-245	CAG-508	TANB77	Clostridia	Bacillota A
Frisingicoccus sp900757195	0.1 [0.1-0.1]	Clindamycin	1-4 years	full model	0.414	0.058	6.90717e-13	1.52717e-10	6.1	0.0472461	67.2	0.38	0.06	2.86899e-10	0.42	0.066	1.74532e-10	4.94732e-08	8488	1.13	0.386	0.069	1.84373e-08	0.513	0.101	0.169	0.551179	0.92454	4779	1.21	0.173	0.181	0.339977	-0.427	0.692	0.17	5.13681e-05	0.0111348	1707	1.1	0.545	0.179	0.00232194	0.865	Frisingicoccus	Lachnospiraceae	Lachnospirales	Clostridia	Bacillota A
Rubneribacter badeniensis	0.1 [0.1-0.2]	Clindamycin	1-4 years	full model	0.305	0.042	6.8767e-13	1.52717e-10	19.32	6.37227e-05	89.6	0.352	0.044	2.00722e-15	0.225	0.049	3.72649e-06	0.000341308	8488	1.13	0.281	0.051	2.77347e-08	-1.171	0.273	0.137	0.046206	0.517798	4779	1.21	0.185	0.138	0.178775	0.642	0.768	0.114	2.11983e-11	1.33913e-07	1707	1.1	0.89	0.122	4.7345e-13	-1.07	Rubneribacter	Eggerthellaceae	Coriobacteriales	Clostridia	Bacillota A
Roseburia hominis	0.9 [0.9-1]	Flucloxacillin	<1 year	full model	-0.654	0.091	7.38961e-13	1.61767e-10	0.73	0.695664	0				-0.71	0.125	1.29343e-08	2.46531e-06	8488	1.06					-0.561	0.144	9.37039e-05	0.0130301	4779	1.57					-0.775	0.366	0.0346252	0.564208	1707	1.46					Roseburia	Lachnospiraceae	Lachnospirales	Clostridia	Bacillota A
Zhenpiania hominis	0.5 [0.4-0.5]	Clindamycin	4-8 years	full model	0.405	0.056	7.36858e-13	1.61767e-10	0.8	0.668953	0				0.44	0.074	3.62884e-09	8.14555e-07	8488	1.13					0.331	0.1	0.000947621	0.0647663	4779	1.22					0.438	0.173	0.0113914	0.337134	1707	1.07					Zhenpiania	Anaerovoracaceae	Peptostreptococcales	Clostridia	Bacillota A
Faecalibacterium sp900539885	0.7 [0.7-0.7]	Flucloxacillin	1-4 years	full model	-0.417	0.058	8.21478e-13	1.78945e-10	0.53	0.767096	0				-0.433	0.074	4.44152e-09	9.58068e-07	8488	1.08					-0.417	0.103	5.60897e-05	0.00939502	4779	1.22					-0.246	0.246	0.315941	0.951128	1707	1.12					Faecalibacterium	Ruminococcaceae	Oscillospirales	Clostridia	Bacillota A
CAJFUR01 sp904420575	0.8 [0.8-0.9]	Clindamycin	<1 year	full model	-0.775	0.109	9.3072e-13	2.01747e-10	1.39	0.498315	0				-0.774	0.132	4.76374e-09	1.02258e-06	8488	1.07					-0.579	0.255	0.0232218	0.388083	4779	1.22					-1.032	0.288	0.000344428	0.0410529	1707	1.36					CAJFUR01	Eggerthellaceae	Coriobacteriales	Clostridia	Bacillota A
Faecalibacterium prausnitzii I	0.8 [0.7-0.8]	Fluoroquinolones	1-4 years	full model	-0.413	0.058	9.70652e-13	2.09377e-10	6.11	0.0470345	67.3	-0.556	0.067	7.7813e-17	-0.311	0.076	4.30043e-05	0.00274013	8488	1.16	-0.461	0.093	7.33933e-07	1.964	-0.51	0.094	6.92603e-08	4.85393e-05	4779	1.74	-0.592	0.101	5.31933e-09	0.865	-0.903	0.271	0.000890597	0.0786799	1707	1.08	-1.237	0.3	3.82094e-05	1.209	Faecalibacterium	Ruminococcaceae	Oscillospirales	Clostridia	Bacillota A
Egerieenecus sp900553315	0.4 [0.4-0.4]	Fluoroquinolones	1-4 years	full model	-0.326	0.046	1.00652e-12	2.16061e-10	1.19	0.552257	0				-0.295	0.055	6.2361e-08	9.91943e-06	8488	1.16					-0.416	0.097	1.86323e-05	0.00405872	4779	1.74					-0.346	0.167	0.0379579	0.58874	1707	1.08					Egerieenecus	CAG-74	Christensenellales	Clostridia	Bacillota A
Faecivicinus sp900553265	0.5 [0.4-0.6]	Fluoroquinolones	<1 year	full model	-0.73	0.102	1.01493e-12	2.16812e-10	5.38	0.0677131	62.9				-0.627	0.128	9.14787e-07	0.000102974	8488	1.08					-1.089	0.194	2.29059e-08	1.98607e-05	4779	1.15					-0.31	0.365	0.395372	0.966372	1707	1.63					Faecivicinus	CAG-74	Christensenellales	Clostridia	Bacillota A
CAG-170 sp900549635	0.7 [0.7-0.7]	Clindamycin	<1 year	full model	-1.143	0.16	1.03656e-12	2.20369e-10	1.53	0.466088	0				-0.998	0.204	1.03499e-06	0.000114418	8488	1.07					-1.297	0.311	3.07083e-05	0.00592979	4779	1.22					-1.558	0.47	0.000933971	0.0807386	1707	1.36					CAG-170	Oscillospiraceae	Oscillospirales	Clostridia	Bacillota A
Mediterraneibacter A butyricigenes	0.8 [0.8-0.9]	Clindamycin	<1 year	full model	-0.737	0.103	1.08498e-12	2.29559e-10	4.6	0.100211	56.5				-0.631	0.123	2.88928e-07	3.71407e-05	8488	1.07					-0.732	0.268	0.00642281	0.209916	4779	1.22					-1.278	0.276	3.8513e-06	0.00165344	1707	1.36					Mediterraneibacter A	Lachnospiraceae	Lachnospirales	Clostridia	Bacillota A
CAG-95 sp000438155	0.6 [0.5-0.7]	Clindamycin	1-4 years	full model	-0.589	0.083	1.14793e-12	2.41721e-10	5.04	0.0804277	60.3				-0.476	0.097	9.56818e-07	0.000107115	8488	1.13					-0.921	0.201	4.87055e-06	0.00137182	4779	1.21					-0.843	0.259	0.00113722	0.0914322	1707	1.1					CAG-95	Lachnospiraceae	Lachnospirales	Clostridia	Bacillota A
Thomasclavelia ramosa	0.1 [0.1-0.4]	Flucloxacillin	1-4 years	full model	0.26	0.037	1.31041e-12	2.74628e-10	0	0.998279	0				0.26	0.044	4.1126e-09	8.95859e-07	8488	1.08					0.261	0.077	0.000755918	0.0556185	4779	1.22					0.253	0.122	0.0380103	0.588973	1707	1.12					Thomasclavelia	Coprobacillaceae	Erysipelotrichales	Clostridia	Bacillota A
Bifidobacterium adolescentis	0.8 [0.8-0.9]	Clindamycin	1-4 years	full model	-0.771	0.109	1.40769e-12	2.93624e-10	2.4	0.30085	16.7				-0.704	0.133	1.34801e-07	1.95439e-05	8488	1.13					-0.746	0.225	0.000902742	0.0628533	4779	1.21					-1.274	0.344	0.00022164	0.0304263	1707	1.1					Bifidobacterium	Bifidobacteriaceae	Actinomycetales	Clostridia	Bacillota A
ER4 sp000765235	0.8 [0.8-0.9]	Clindamycin	1-4 years	full model	-0.664	0.094	1.455e-12	3.02067e-10	6.83	0.0328989	70.7	-0.765	0.097	3.22136e-15	-0.496	0.116	2.05665e-05	0.00147878	8488	1.13	-0.607	0.122	6.12752e-07	0.946	-0.882	0.183	1.50435e-06	0.000527954	4779	1.21	-0.944	0.186	3.76306e-07	0.337	-1.236	0.313	8.2613e-05	0.0153494	1707	1.1	-1.358	0.327	3.44738e-05	0.383	ER4	Oscillospiraceae	Oscillospirales	Clostridia	Bacillota A
Faecousia sp003525905	0.9 [0.9-0.9]	Clindamycin	<1 year	full model	-1.035	0.146	1.48672e-12	3.07209e-10	0.45	0.797281	0				-0.989	0.182	5.28923e-08	8.69478e-06	8488	1.07					-1.035	0.295	0.000454754	0.0396631	4779	1.22					-1.315	0.45	0.00351028	0.175327	1707	1.36					Faecousia	Oscillospiraceae	Oscillospirales	Clostridia	Bacillota A
Eubacterium G ventriosum	0.7 [0.7-0.7]	Clindamycin	1-4 years	full model	-0.681	0.096	1.54192e-12	3.17134e-10	3.22	0.200254	37.8				-0.593	0.114	2.24303e-07	2.99658e-05	8488	1.13					-1.039	0.222	3.01157e-06	0.000928131	4779	1.21					-0.632	0.298	0.0342285	0.561724	1707	1.1					Eubacterium G	Lachnospiraceae	Lachnospirales	Clostridia	Bacillota A
Choladousia sp902363135	0.9 [0.9-0.9]	Flucloxacillin	1-4 years	full model	-0.27	0.038	1.80877e-12	3.70296e-10	4.72	0.0943949	57.6				-0.242	0.048	5.14316e-07	6.16343e-05	8488	1.08					-0.381	0.071	8.27754e-08	5.38284e-05	4779	1.22					-0.078	0.138	0.572249	0.982747	1707	1.12					Choladousia	Lachnospiraceae	Lachnospirales	Actinomycetia	Actinomycetota
Limivivens sp905214955	0.7 [0.7-0.8]	Clindamycin	<1 year	full model	-0.995	0.141	1.84209e-12	3.75379e-10	1.21	0.54616	0				-1.099	0.17	1.09952e-10	3.24137e-08	8488	1.07					-0.769	0.318	0.0155117	0.3228	4779	1.22					-0.755	0.419	0.0715891	0.724908	1707	1.36					Limivivens	Lachnospiraceae	Lachnospirales	Actinomycetia	Actinomycetota
Ruminococcus G gauvreauii	0 [0-0.1]	Fluoroquinolones	<1 year	full model	0.264	0.038	1.97231e-12	4.00072e-10	3.99	0.136197	49.8				0.315	0.046	1.31229e-11	4.79582e-09	8488	1.08					0.137	0.077	0.0750068	0.615018	4779	1.15					0.238	0.113	0.036046	0.57559	1707	1.63					Ruminococcus G	Lachnospiraceae	Lachnospirales	Actinomycetia	Actinomycetota
Alistipes shahii	0.8 [0.8-0.8]	Fluoroquinolones	1-4 years	full model	-0.325	0.046	2.02078e-12	4.08032e-10	4.42	0.109466	54.8				-0.25	0.063	8.02183e-05	0.00464908	8488	1.16					-0.387	0.071	4.80403e-08	3.62621e-05	4779	1.74					-0.675	0.233	0.00375131	0.182289	1707	1.08					Alistipes	Rikenellaceae	Bacteroidales	Actinomycetia	Actinomycetota
Alistipes senegalensis	0.5 [0.4-0.6]	Clindamycin	1-4 years	full model	-0.685	0.097	2.10408e-12	4.21007e-10	2.17	0.337111	8				-0.597	0.117	3.71389e-07	4.60023e-05	8488	1.13					-0.969	0.229	2.27159e-05	0.00478332	4779	1.21					-0.755	0.272	0.005598	0.228961	1707	1.1					Alistipes	Rikenellaceae	Bacteroidales	Actinomycetia	Actinomycetota
Lachnoclostridium A avicola	0.2 [0.2-0.3]	Flucloxacillin	1-4 years	full model	0.264	0.038	2.09763e-12	4.21007e-10	0.62	0.731821	0				0.289	0.049	4.84131e-09	1.02924e-06	8488	1.08					0.226	0.064	0.000377277	0.0351365	4779	1.22					0.247	0.142	0.0819398	0.752044	1707	1.12					Lachnoclostridium A	Lachnospiraceae	Lachnospirales	Actinomycetia	Actinomycetota
Enterocloster bolteae	0.6 [0.5-0.6]	Flucloxacillin	<1 year	full model	0.731	0.104	2.15339e-12	4.28933e-10	5.81	0.0547142	65.6				0.851	0.15	1.36701e-08	2.59438e-06	8488	1.06					0.48	0.158	0.00244246	0.117293	4779	1.57					1.309	0.354	0.000226568	0.0306951	1707	1.46					Enterocloster	Lachnospiraceae	Lachnospirales	Actinomycetia	Actinomycetota
Merdisoma sp900553635	0.4 [0.4-0.5]	Flucloxacillin	1-4 years	full model	-0.353	0.05	2.18495e-12	4.33266e-10	0.22	0.896231	0				-0.35	0.065	8.63721e-08	1.32617e-05	8488	1.08					-0.372	0.085	1.18736e-05	0.00287684	4779	1.22					-0.266	0.211	0.206794	0.913786	1707	1.12					Merdisoma	Lachnospiraceae	Lachnospirales	Actinomycetia	Actinomycetota
Thomasclavelia ramosa	0.1 [0.1-0.4]	Clindamycin	1-4 years	full model	0.409	0.058	2.38169e-12	4.70171e-10	16.32	0.000286101	87.7	0.462	0.061	3.01377e-14	0.305	0.068	6.60623e-06	0.000556434	8488	1.13	0.374	0.071	1.17416e-07	-1.023	1.043	0.17	8.92186e-10	1.40902e-06	4779	1.21	1.118	0.173	1.25642e-10	-0.442	0.43	0.158	0.00650543	0.251624	1707	1.1	0.347	0.166	0.0362187	0.517	Thomasclavelia	Coprobacillaceae	Erysipelotrichales	Actinomycetia	Actinomycetota
Lentihominibacter faecis	0.9 [0.9-0.9]	Clindamycin	<1 year	full model	-0.627	0.089	2.40049e-12	4.71776e-10	1.16	0.561096	0				-0.603	0.109	3.83434e-08	6.57188e-06	8488	1.07					-0.811	0.206	8.20442e-05	0.0118516	4779	1.22					-0.497	0.236	0.0349558	0.567871	1707	1.36					Lentihominibacter	Anaerovoracaceae	Peptostreptococcales	Actinomycetia	Actinomycetota
Merdisoma sp014290175	0.6 [0.6-0.6]	Clindamycin	1-4 years	full model	-0.431	0.062	2.46152e-12	4.81629e-10	0.75	0.68786	0				-0.407	0.073	2.69852e-08	4.79232e-06	8488	1.13					-0.445	0.14	0.00145116	0.0851871	4779	1.21					-0.589	0.2	0.00322659	0.166877	1707	1.11					Merdisoma	Lachnospiraceae	Lachnospirales	Actinomycetia	Actinomycetota
JAJEQR01 sp020687485	0.7 [0.5-0.8]	Fluoroquinolones	1-4 years	full model	-0.362	0.052	2.60254e-12	5.0698e-10	2.44	0.29576	17.9				-0.305	0.064	1.69756e-06	0.000177882	8488	1.16					-0.483	0.096	4.91293e-07	0.000226302	4779	1.74					-0.412	0.235	0.0789493	0.743586	1707	1.08					JAJEQR01	Lachnospiraceae	Lachnospirales	Actinomycetia	Actinomycetota
Fusicatenibacter sp900543115	0 [0-0]	Flucloxacillin	1-4 years	full model	0.134	0.019	2.75551e-12	5.34424e-10	15.01	0.000551095	86.7	0.108	0.019	2.6468e-08	0.184	0.025	3.13574e-13	1.65074e-10	8488	1.08	0.16	0.026	4.60421e-10	0.952	0.036	0.032	0.26465	0.827424	4779	1.22	0.023	0.032	0.478861	0.413	0.238	0.078	0.0022988	0.138491	1707	1.12	0.134	0.08	0.0924776	1.331	Fusicatenibacter	Lachnospiraceae	Lachnospirales	Actinomycetia	Actinomycetota
Bifidobacterium adolescentis	0.8 [0.8-0.9]	Macrolides	<1 year	full model	-2.468	0.353	2.80073e-12	5.40682e-10	3.21	0.20129	37.6				-2.446	0.433	1.71351e-08	3.14405e-06	8488	1.04					-1.373	0.881	0.119379	0.698639	4779	1.06					-3.555	0.844	2.66387e-05	0.00669297	1707	1.12					Bifidobacterium	Bifidobacteriaceae	Actinomycetales	Actinomycetia	Actinomycetota
Lentihominibacter faecis	0.9 [0.9-0.9]	Fluoroquinolones	<1 year	full model	-0.442	0.063	2.81223e-12	5.40682e-10	0.13	0.937248	0				-0.46	0.088	1.52567e-07	2.18341e-05	8488	1.08					-0.43	0.098	1.21543e-05	0.002921	4779	1.15					-0.375	0.255	0.141827	0.8561	1707	1.64					Lentihominibacter	Anaerovoracaceae	Peptostreptococcales	Actinomycetia	Actinomycetota
UBA3402 sp003478355	0.8 [0.8-0.8]	Flucloxacillin	1-4 years	full model	-0.29	0.042	2.87374e-12	5.50115e-10	0.37	0.829906	0				-0.272	0.055	8.70785e-07	9.88136e-05	8488	1.08					-0.303	0.068	7.78498e-06	0.00200146	4779	1.22					-0.372	0.168	0.0273271	0.512319	1707	1.12					UBA3402	Lachnospiraceae	Lachnospirales	Actinomycetia	Actinomycetota
Clostridium AP sp000509125	0.1 [0.1-0.3]	Flucloxacillin	<1 year	full model	0.553	0.079	2.89393e-12	5.51593e-10	0.8	0.670913	0				0.585	0.099	3.01642e-09	6.87557e-07	8488	1.06					0.435	0.158	0.00596782	0.201115	4779	1.57					0.644	0.248	0.00950925	0.307851	1707	1.46					Clostridium AP	Lachnospiraceae	Lachnospirales	Actinomycetia	Actinomycetota
Blautia coccoides	0.1 [0.1-0.1]	Flucloxacillin	1-4 years	full model	0.173	0.025	2.96628e-12	5.62957e-10	0.31	0.855738	0				0.171	0.031	5.36787e-08	8.79137e-06	8488	1.08					0.188	0.047	5.55605e-05	0.00939502	4779	1.22					0.138	0.078	0.0780038	0.740917	1707	1.12					Blautia	Lachnospiraceae	Lachnospirales	Actinomycetia	Actinomycetota
Alistipes communis	0.8 [0.8-0.8]	Fluoroquinolones	<1 year	full model	-0.854	0.122	3.08882e-12	5.83708e-10	1.9	0.387136	0				-0.988	0.179	3.41456e-08	5.94457e-06	8488	1.08					-0.682	0.178	0.000127073	0.0162403	4779	1.15					-1.181	0.513	0.0213838	0.454747	1707	1.64					Alistipes	Rikenellaceae	Bacteroidales	Clostridia	Bacillota A
Fusicatenibacter sp900543115	0 [0-0]	Clindamycin	<1 year	full model	0.434	0.062	3.25572e-12	6.12629e-10	10.24	0.00597236	80.5	0.323	0.065	5.93802e-07	0.291	0.078	0.000192771	0.00954573	8488	1.07	0.206	0.08	0.00986598	1.089	0.623	0.129	1.34919e-06	0.000489929	4779	1.22	0.316	0.131	0.0162338	2.408	0.816	0.176	3.93503e-06	0.00166552	1707	1.36	1.137	0.207	4.8934e-08	-1.824	Fusicatenibacter	Lachnospiraceae	Lachnospirales	Clostridia	Bacillota A
Ruminococcus B gnavus	0.4 [0.4-0.5]	Clindamycin	1-4 years	full model	0.622	0.089	3.40112e-12	6.37278e-10	6.26	0.0436812	68.1	0.732	0.093	3.81294e-15	0.488	0.104	2.83364e-06	0.00027122	8488	1.13	0.589	0.109	6.06419e-08	-0.971	0.958	0.225	2.06952e-05	0.00444243	4779	1.21	1.024	0.23	8.40544e-06	-0.29	1.042	0.273	0.000138938	0.022174	1707	1.1	1.293	0.293	1.05823e-05	-0.962	Ruminococcus B	Lachnospiraceae	Lachnospirales	Clostridia	Bacillota A
Blautia sp001304935	0.1 [0.1-0.2]	Flucloxacillin	<1 year	full model	0.523	0.075	3.42977e-12	6.39934e-10	6.86	0.0323675	70.9	0.669	0.077	3.56657e-18	0.38	0.1	0.000138572	0.00733853	8488	1.06	0.428	0.1	1.80357e-05	-0.486	0.627	0.129	1.30208e-06	0.000480846	4779	1.57	0.969	0.137	1.72051e-12	-2.661	1.026	0.247	3.41211e-05	0.00815585	1707	1.46	1.21	0.257	2.73127e-06	-0.76	Blautia	Lachnospiraceae	Lachnospirales	Clostridia	Bacillota A
Dysosmobacter sp900544615	0.4 [0.3-0.4]	Flucloxacillin	1-4 years	full model	-0.323	0.046	3.58373e-12	6.65851e-10	2.23	0.328012	10.3				-0.301	0.063	2.17353e-06	0.00021844	8488	1.08					-0.383	0.073	1.33054e-07	8.28684e-05	4779	1.22					-0.087	0.198	0.660005	0.982747	1707	1.12					Dysosmobacter	Oscillospiraceae	Oscillospirales	Clostridia	Bacillota A
Ruminococcus G gauvreauii	0 [0-0.1]	Clindamycin	1-4 years	full model	0.173	0.025	3.61869e-12	6.69534e-10	4.25	0.119547	52.9				0.145	0.029	4.05472e-07	4.96675e-05	8488	1.13					0.314	0.088	0.000398739	0.0365814	4779	1.21					0.227	0.06	0.000161226	0.0244997	1707	1.1					Ruminococcus G	Lachnospiraceae	Lachnospirales	Clostridia	Bacillota A
Clostridium Q symbiosum	0.4 [0.3-0.4]	Flucloxacillin	1-4 years	full model	0.293	0.042	4.38715e-12	8.08332e-10	4.34	0.113901	54				0.353	0.056	3.17931e-10	8.67834e-08	8488	1.08					0.18	0.069	0.00946601	0.253382	4779	1.22					0.418	0.172	0.0153186	0.389442	1707	1.12					Clostridium Q	Lachnospiraceae	Lachnospirales	Clostridia	Bacillota A
Blautia A sp000285855	0.8 [0.8-0.8]	Clindamycin	<1 year	full model	-1.055	0.153	5.13666e-12	9.42502e-10	5.58	0.0613699	64.2				-0.966	0.187	2.59622e-07	3.40703e-05	8488	1.07					-1.721	0.344	5.98906e-07	0.000259643	4779	1.22					-0.531	0.413	0.198247	0.908324	1707	1.36					Blautia A	Lachnospiraceae	Lachnospirales	Clostridia	Bacillota A
CAG-170 sp003516765	0.6 [0.5-0.6]	Clindamycin	1-4 years	full model	-0.637	0.093	6.16256e-12	1.12607e-09	1.17	0.557006	0				-0.575	0.11	1.76497e-07	2.46204e-05	8488	1.13					-0.825	0.22	0.000178471	0.0202359	4779	1.21					-0.731	0.275	0.00796779	0.278306	1707	1.1					CAG-170	Oscillospiraceae	Oscillospirales	Clostridia	Bacillota A
Anaerostipes hadrus A	0.6 [0.6-0.6]	Flucloxacillin	<1 year	full model	-0.999	0.145	6.30537e-12	1.14742e-09	0.96	0.617928	0				-1.097	0.209	1.57358e-07	2.23742e-05	8488	1.06					-0.851	0.216	8.44887e-05	0.0120132	4779	1.57					-1.298	0.571	0.023133	0.472216	1707	1.46					Anaerostipes	Lachnospiraceae	Lachnospirales	Clostridia	Bacillota A
Alistipes putredinis	0.9 [0.9-0.9]	Fluoroquinolones	1-4 years	full model	-0.329	0.048	6.86695e-12	1.24449e-09	4.96	0.0835506	59.7				-0.303	0.069	1.33641e-05	0.00102066	8488	1.16					-0.317	0.069	4.04406e-06	0.00117728	4779	1.74					-0.91	0.265	0.000622388	0.0609134	1707	1.08					Alistipes	Rikenellaceae	Bacteroidales	Clostridia	Bacillota A
Mediterraneibacter vanvlietii	0 [0-0]	Flucloxacillin	1-4 years	full model	0.075	0.011	6.91012e-12	1.24721e-09	3.68	0.159126	45.6				0.09	0.014	9.237e-11	2.78519e-08	8488	1.08					0.045	0.019	0.02034	0.366967	4779	1.22					0.092	0.051	0.0712837	0.72464	1707	1.12					Mediterraneibacter	Lachnospiraceae	Lachnospirales	Clostridia	Bacillota A
Odoribacter splanchnicus	0.9 [0.9-0.9]	Clindamycin	<1 year	full model	-0.817	0.119	6.98589e-12	1.25576e-09	4.29	0.117175	53.4				-0.994	0.147	1.62791e-11	5.80535e-09	8488	1.07					-0.54	0.258	0.0361843	0.469366	4779	1.22					-0.391	0.327	0.232254	0.9286	1707	1.36					Odoribacter	Marinifilaceae	Bacteroidales	Clostridia	Bacillota A
Alistipes A ihumii	0.6 [0.6-0.7]	Fluoroquinolones	<1 year	full model	-0.983	0.143	7.12534e-12	1.27564e-09	0.82	0.66478	0				-1.008	0.202	5.87177e-07	6.96112e-05	8488	1.08					-0.893	0.217	3.90712e-05	0.00721642	4779	1.15					-1.461	0.603	0.0155331	0.391157	1707	1.64					Alistipes A	Rikenellaceae	Bacteroidales	Clostridia	Bacillota A
Lentihominibacter sp900066305	0.8 [0.8-0.9]	Fluoroquinolones	<1 year	full model	-0.485	0.071	7.214e-12	1.2863e-09	1.02	0.601748	0				-0.414	0.1	3.67535e-05	0.00241851	8488	1.08					-0.561	0.106	1.19023e-07	7.51888e-05	4779	1.15					-0.506	0.302	0.0940014	0.781748	1707	1.64					Lentihominibacter	Anaerovoracaceae	Peptostreptococcales	Clostridia	Bacillota A
Merdisoma sp900066385	0.7 [0.7-0.7]	Clindamycin	<1 year	full model	-0.982	0.143	7.50844e-12	1.33343e-09	7.53	0.0231581	73.4	-1.202	0.155	1.03064e-14	-0.693	0.18	0.000119885	0.00653674	8488	1.07	-0.924	0.194	1.92041e-06	1.289	-1.383	0.284	1.13994e-06	0.000434553	4779	1.22	-1.546	0.323	1.77191e-06	0.576	-1.726	0.433	7.07627e-05	0.0134876	1707	1.36	-1.983	0.437	5.99116e-06	0.595	Merdisoma	Lachnospiraceae	Lachnospirales	Clostridia	Bacillota A
Dorea formicigenerans	1 [1-1]	Cephalosporins	<1 year	full model	-0.884	0.129	7.54586e-12	1.33471e-09	9.25	0.00980806	78.4	-0.841	0.139	1.34894e-09	-0.97	0.182	9.38287e-08	1.43073e-05	8488	1.07	-0.844	0.188	6.95466e-06	-0.696	-1.29	0.248	2.0427e-07	0.000117309	4779	1.09	-1.033	0.29	0.000371219	-1.04	-0.195	0.274	0.476715	0.976578	1707	1.66	-0.638	0.293	0.0297395	1.635	Dorea	Lachnospiraceae	Lachnospirales	Clostridia	Bacillota A
Ventrisoma faecale	0.5 [0.5-0.7]	Clindamycin	1-4 years	full model	0.48	0.07	7.89701e-12	1.39126e-09	4.3	0.116357	53.5				0.47	0.083	1.53452e-08	2.86315e-06	8488	1.13					0.254	0.18	0.158695	0.745948	4779	1.21					0.799	0.194	3.8593e-05	0.00902954	1707	1.1					Ventrisoma	Lachnospiraceae	Lachnospirales	Clostridia	Bacillota A
Merdisoma sp014290175	0.6 [0.6-0.6]	Flucloxacillin	1-4 years	full model	-0.253	0.037	8.72926e-12	1.53178e-09	0.92	0.629773	0				-0.275	0.048	9.48887e-09	1.90726e-06	8488	1.08					-0.237	0.064	0.00020374	0.0224114	4779	1.22					-0.128	0.154	0.406121	0.967353	1707	1.12					Merdisoma	Lachnospiraceae	Lachnospirales	Clostridia	Bacillota A
Alistipes A indistinctus	0.7 [0.7-0.7]	Clindamycin	<1 year	full model	-1.141	0.167	9.16846e-12	1.60249e-09	4.19	0.123027	52.3				-1.364	0.208	5.98128e-11	1.91661e-08	8488	1.07					-0.937	0.35	0.00746604	0.228161	4779	1.22					-0.363	0.474	0.444051	0.973758	1707	1.36					Alistipes A	Rikenellaceae	Bacteroidales	Clostridia	Bacillota A
Blautia A sp900548245	0.4 [0.4-0.5]	Clindamycin	1-4 years	full model	-0.571	0.084	9.7348e-12	1.69477e-09	1.51	0.469052	0				-0.511	0.098	1.89375e-07	2.60068e-05	8488	1.13					-0.777	0.211	0.000241762	0.0251013	4779	1.21					-0.682	0.254	0.0073057	0.265609	1707	1.1					Blautia A	Lachnospiraceae	Lachnospirales	Clostridia	Bacillota A
Parabacteroides distasonis	0.9 [0.9-0.9]	Clindamycin	<1 year	full model	-0.915	0.134	9.83367e-12	1.70527e-09	9.5	0.00867046	78.9	-0.978	0.137	1.12278e-12	-1.125	0.173	8.15717e-11	2.52245e-08	8488	1.07	-1.199	0.175	7.58953e-12	0.427	-1.01	0.275	0.000239509	0.025038	4779	1.22	-1.23	0.291	2.45699e-05	0.8	0.039	0.34	0.907475	0.992861	1707	1.36	0.229	0.344	0.504817	-0.56	Parabacteroides	Tannerellaceae	Bacteroidales	Clostridia	Bacillota A
Enterocloster excrementigallinarum	0.4 [0.4-0.5]	Flucloxacillin	1-4 years	full model	0.277	0.041	1.04672e-11	1.80805e-09	1.9	0.38673	0				0.317	0.053	1.70686e-09	4.05793e-07	8488	1.08					0.234	0.069	0.00076737	0.0561585	4779	1.22					0.113	0.17	0.506552	0.981023	1707	1.12					Enterocloster	Lachnospiraceae	Lachnospirales	Clostridia	Bacillota A
Choladocola sp003480725	0.9 [0.9-0.9]	Flucloxacillin	1-4 years	full model	-0.258	0.038	1.05468e-11	1.8147e-09	1.03	0.596423	0				-0.284	0.05	1.25105e-08	2.39486e-06	8488	1.08					-0.207	0.064	0.00113073	0.0722339	4779	1.22					-0.313	0.153	0.0412315	0.607035	1707	1.12					Choladocola	Lachnospiraceae	Lachnospirales	Clostridia	Bacillota A
Dorea A longicatena B	0.7 [0.7-0.7]	Flucloxacillin	<1 year	full model	-0.948	0.139	1.06798e-11	1.83046e-09	2.2	0.332419	9.2				-0.991	0.18	4.05947e-08	6.84002e-06	8488	1.06					-0.719	0.248	0.00383302	0.154088	4779	1.57					-1.486	0.473	0.00172379	0.115678	1707	1.46					Dorea A	Lachnospiraceae	Lachnospirales	Clostridia	Bacillota A
Eggerthella lenta	0.5 [0.5-0.8]	Fluoroquinolones	1-4 years	full model	0.296	0.044	1.12436e-11	1.91966e-09	0.18	0.915801	0				0.285	0.06	1.72522e-06	0.000180196	8488	1.16					0.301	0.068	8.29817e-06	0.00209242	4779	1.74					0.37	0.199	0.0634468	0.704575	1707	1.08					Eggerthella	Eggerthellaceae	Coriobacteriales	Clostridia	Bacillota A
Bariatricus comes	0.9 [0.9-0.9]	Flucloxacillin	4-8 years	full model	-0.261	0.039	1.26605e-11	2.15063e-09	30.16	2.82876e-07	93.4	-0.343	0.041	3.44225e-17	-0.419	0.049	2.64789e-17	3.77709e-14	8488	1.07	-0.455	0.051	5.43624e-19	0.737	0.061	0.072	0.399827	0.884558	4779	2.07	-0.094	0.079	0.233231	2.153	-0.22	0.119	0.0649853	0.707093	1707	1.08	-0.282	0.127	0.0265876	0.522	Bariatricus	Lachnospiraceae	Lachnospirales	Clostridia	Bacillota A
Anaerotruncus colihominis	0.6 [0.5-0.7]	Clindamycin	1-4 years	full model	0.43	0.064	1.26937e-11	2.15063e-09	2.6	0.272806	23				0.363	0.077	2.13643e-06	0.0002152	8488	1.13					0.556	0.144	0.000111522	0.0146906	4779	1.21					0.624	0.188	0.000930056	0.0807386	1707	1.1					Anaerotruncus	Ruminococcaceae	Oscillospirales	Clostridia	Bacillota A
Acutalibacter stercoravium	0.2 [0.2-0.3]	Clindamycin	4-8 years	full model	0.404	0.06	1.32632e-11	2.23854e-09	3.13	0.209297	36.1				0.34	0.072	2.64585e-06	0.000256016	8488	1.13					0.626	0.149	2.55692e-05	0.00516287	4779	1.22					0.455	0.151	0.00265709	0.152198	1707	1.07					Acutalibacter	Acutalibacteraceae	Oscillospirales	Clostridia	Bacillota A
Anaerostipes hadrus A	0.6 [0.6-0.6]	Flucloxacillin	1-4 years	full model	-0.409	0.061	1.40882e-11	2.36875e-09	3.93	0.14007	49.1				-0.48	0.085	1.39959e-08	2.64487e-06	8488	1.08					-0.288	0.092	0.00165232	0.0914461	4779	1.22					-0.741	0.272	0.00650563	0.251624	1707	1.12					Anaerostipes	Lachnospiraceae	Lachnospirales	Clostridia	Bacillota A
Enterocloster aldenensis	0.3 [0.3-0.3]	Flucloxacillin	1-4 years	full model	0.264	0.039	1.63224e-11	2.72369e-09	7.53	0.0231433	73.4	0.295	0.041	3.11986e-13	0.33	0.053	5.0436e-10	1.31193e-07	8488	1.08	0.358	0.054	3.63278e-11	-0.526	0.138	0.062	0.0276651	0.419546	4779	1.22	0.181	0.066	0.00619516	-0.702	0.478	0.157	0.00233334	0.139621	1707	1.12	0.409	0.16	0.0106506	0.419	Enterocloster	Lachnospiraceae	Lachnospirales	Clostridia	Bacillota A
Clostridium AP scindens	0 [0-0.1]	Macrolides	1-4 years	full model	0.232	0.034	1.63064e-11	2.72369e-09	1.65	0.438874	0				0.233	0.038	7.10134e-10	1.80472e-07	8488	1.05					0.104	0.128	0.414518	0.889707	4779	1.11					0.321	0.112	0.00408288	0.190248	1707	1.09					Clostridium AP	Lachnospiraceae	Lachnospirales	Clostridia	Bacillota A
Anaerotardibacter sp000436075	0.6 [0.4-0.7]	Clindamycin	1-4 years	full model	-0.697	0.104	1.6514e-11	2.74529e-09	1.11	0.575154	0				-0.633	0.121	1.65557e-07	2.33895e-05	8488	1.13					-0.832	0.273	0.0023647	0.115852	4779	1.21					-0.923	0.295	0.00182085	0.11964	1707	1.1					Anaerotardibacter	Eggerthellaceae	Coriobacteriales	Clostridia	Bacillota A
CAG-196 sp002102975	0.4 [0.3-0.4]	Fluoroquinolones	<1 year	full model	-0.781	0.116	1.70858e-11	2.82971e-09	0.22	0.897219	0				-0.81	0.179	6.227e-06	0.000528518	8488	1.08					-0.778	0.158	9.33155e-07	0.000371749	4779	1.15					-0.537	0.559	0.336206	0.956207	1707	1.64					CAG-196	Gastranaerophilaceae	Gastranaerophilales	Clostridia	Bacillota A
Choladocola sp003480725	0.9 [0.9-0.9]	Clindamycin	1-4 years	full model	-0.426	0.063	1.77189e-11	2.92361e-09	0.11	0.945289	0				-0.413	0.076	6.01559e-08	9.63802e-06	8488	1.13					-0.445	0.14	0.00145997	0.085397	4779	1.21					-0.476	0.198	0.0164349	0.400856	1707	1.11					Choladocola	Lachnospiraceae	Lachnospirales	Clostridia	Bacillota A
JAHZGC01 sp019421015	0.5 [0.5-0.6]	Clindamycin	1-4 years	full model	-0.494	0.074	1.99767e-11	3.2839e-09	0.43	0.807447	0				-0.468	0.086	5.64237e-08	9.13939e-06	8488	1.13					-0.603	0.193	0.00185231	0.0984487	4779	1.21					-0.523	0.211	0.0131488	0.363855	1707	1.1					JAHZGC01	UMGS124	Coriobacteriales	Clostridia	Bacillota A
Eubacterium G ventriosum	0.7 [0.7-0.7]	Flucloxacillin	<1 year	full model	-0.94	0.14	2.0335e-11	3.33042e-09	1.72	0.423016	0				-0.835	0.185	6.69616e-06	0.000562936	8488	1.06					-1.184	0.239	7.56549e-07	0.000321679	4779	1.57					-0.652	0.483	0.17735	0.890177	1707	1.46					Eubacterium G	Lachnospiraceae	Lachnospirales	Clostridia	Bacillota A
QAMM01 sp900552945	0.1 [0.1-0.1]	Clindamycin	1-4 years	full model	0.251	0.037	2.23726e-11	3.65061e-09	0.2	0.90627	0				0.255	0.045	1.40918e-08	2.65165e-06	8488	1.13					0.212	0.097	0.0277726	0.420728	4779	1.21					0.267	0.095	0.00510266	0.218909	1707	1.1					QAMM01	Ruminococcaceae	Oscillospirales	Clostridia	Bacillota A
Dorea A longicatena	0.9 [0.8-0.9]	Flucloxacillin	<1 year	full model	-0.785	0.118	2.43427e-11	3.95748e-09	4.31	0.115726	53.6				-0.605	0.161	0.000171132	0.0086584	8488	1.06					-0.89	0.19	3.02241e-06	0.000928131	4779	1.57					-1.46	0.406	0.000337378	0.0403213	1707	1.46					Dorea A	Lachnospiraceae	Lachnospirales	Clostridia	Bacillota A
Dysosmobacter sp001916835	0.8 [0.8-0.8]	Flucloxacillin	<1 year	full model	-0.822	0.123	2.68575e-11	4.35032e-09	2.9	0.234156	31.1				-0.674	0.167	5.38396e-05	0.00329749	8488	1.06					-0.921	0.198	3.40783e-06	0.00103927	4779	1.57					-1.486	0.486	0.00227017	0.137328	1707	1.46					Dysosmobacter	Oscillospiraceae	Oscillospirales	Clostridia	Bacillota A
Bacteroides caccae	0.8 [0.8-0.8]	Clindamycin	<1 year	full model	-1.318	0.198	3.00381e-11	4.84776e-09	6.42	0.0403857	68.8	-1.627	0.21	1.0327e-14	-1.694	0.248	9.04377e-12	3.50803e-09	8488	1.07	-1.864	0.252	1.69267e-13	0.687	-0.6	0.403	0.136351	0.719764	4779	1.22	-0.995	0.459	0.0299825	0.982	-0.756	0.578	0.190519	0.903011	1707	1.36	-1.295	0.681	0.0572878	0.97	Bacteroides	Bacteroidaceae	Bacteroidales	Clostridia	Bacillota A
Murimonas intestini	0 [0-0]	Macrolides	1-4 years	full model	0.128	0.019	3.09244e-11	4.97265e-09	8.99	0.01118	77.7	0.023	0.03	0.448434	0.15	0.021	5.14836e-13	2.55798e-10	8488	1.05	0.066	0.036	0.067182	4.042	0.047	0.091	0.60211	0.935074	4779	1.11	-0.053	0.092	0.566895	1.108	-0.048	0.066	0.471575	0.976544	1707	1.09	-0.083	0.066	0.208293	0.539	Murimonas	Lachnospiraceae	Lachnospirales	Clostridia	Bacillota A
Oliverpabstia intestinalis	0.8 [0.8-0.8]	Clindamycin	1-4 years	full model	-0.623	0.094	3.13187e-11	5.01781e-09	2.89	0.235212	30.9				-0.604	0.111	5.59776e-08	9.13406e-06	8488	1.13					-0.464	0.212	0.0290316	0.427071	4779	1.21					-1.087	0.305	0.000383005	0.0436774	1707	1.11					Oliverpabstia	Lachnospiraceae	Lachnospirales	Clostridia	Bacillota A
Hungatella effluvii	0.3 [0.3-0.4]	Fluoroquinolones	<1 year	full model	0.605	0.091	3.1471e-11	5.024e-09	3.47	0.176055	42.4				0.814	0.149	4.84638e-08	8.02648e-06	8488	1.08					0.457	0.122	0.000181122	0.0204317	4779	1.15					0.67	0.349	0.0551032	0.674479	1707	1.63					Hungatella	Lachnospiraceae	Lachnospirales	Clostridia	Bacillota A
Veillonella parvula hMGS.05759	0.1 [0.1-0.2]	Clindamycin	<1 year	full model	0.76	0.115	3.8909e-11	6.18905e-09	8.39	0.0150885	76.2	0.903	0.128	1.83396e-12	1.014	0.161	3.13152e-10	8.60098e-08	8488	1.07	1.086	0.174	4.16906e-10	-0.447	0.256	0.211	0.225215	0.80297	4779	1.22	0.419	0.24	0.0806497	-0.777	0.87	0.263	0.000984174	0.0836927	1707	1.36	1.127	0.311	0.000294266	-0.985	Veillonella	Veillonellaceae	Veillonellales	Bacteroidia	Bacteroidota
QAMH01 sp900544245	0.5 [0.4-0.6]	Clindamycin	1-4 years	full model	-0.609	0.092	4.69359e-11	7.41251e-09	2.88	0.236859	30.6				-0.512	0.109	2.48443e-06	0.000241454	8488	1.13					-0.857	0.217	8.21359e-05	0.0118516	4779	1.21					-0.876	0.302	0.00372893	0.181601	1707	1.1					QAMH01	QAMH01	Coriobacteriales	Bacteroidia	Bacteroidota
Merdisoma sp900066385	0.7 [0.7-0.7]	Flucloxacillin	1-4 years	full model	-0.288	0.044	4.69093e-11	7.41251e-09	1.33	0.514203	0				-0.244	0.058	2.79333e-05	0.0018945	8488	1.08					-0.347	0.071	1.03688e-06	0.000407249	4779	1.22					-0.339	0.191	0.0767702	0.738715	1707	1.12					Merdisoma	Lachnospiraceae	Lachnospirales	Bacteroidia	Bacteroidota
Hominisplanchenecus faecis	0.8 [0.8-0.8]	Flucloxacillin	1-4 years	full model	-0.392	0.06	5.03162e-11	7.91809e-09	5.21	0.0739005	61.6				-0.492	0.08	6.60114e-10	1.6873e-07	8488	1.08					-0.313	0.098	0.00145273	0.0851871	4779	1.22					0.002	0.228	0.993634	0.999701	1707	1.12					Hominisplanchenecus	Lachnospiraceae	Lachnospirales	Bacteroidia	Bacteroidota
CAG-170 sp900553545	0.7 [0.7-0.7]	Clindamycin	1-4 years	full model	-0.559	0.085	5.18879e-11	8.13646e-09	5.49	0.0641232	63.6				-0.442	0.104	2.01446e-05	0.00145317	8488	1.13					-0.678	0.18	0.000163344	0.01924	4779	1.21					-1.081	0.269	6.06597e-05	0.0123045	1707	1.1					CAG-170	Oscillospiraceae	Oscillospirales	Bacteroidia	Bacteroidota
Faecivicinus sp900553265	0.5 [0.4-0.6]	Clindamycin	<1 year	full model	-0.891	0.136	5.2815e-11	8.25257e-09	2.06	0.356643	3				-0.821	0.159	2.59649e-07	3.40703e-05	8488	1.07					-1.444	0.408	0.000405807	0.0369996	4779	1.22					-0.828	0.337	0.0141232	0.378306	1707	1.36					Faecivicinus	CAG-74	Christensenellales	Bacteroidia	Bacteroidota
Lentihominibacter sp905193765	0.5 [0.4-0.6]	Clindamycin	<1 year	full model	-0.817	0.125	5.52081e-11	8.59613e-09	4.54	0.10315	56				-0.71	0.161	9.97198e-06	0.00078743	8488	1.07					-1.343	0.279	1.50236e-06	0.000527954	4779	1.22					-0.611	0.28	0.0289415	0.523861	1707	1.36					Lentihominibacter	Anaerovoracaceae	Peptostreptococcales	Bacteroidia	Bacteroidota
CAG-317 sp000433535	0.1 [0.1-0.2]	Clindamycin	1-4 years	full model	0.428	0.065	5.94387e-11	9.22239e-09	4.4	0.111074	54.5				0.358	0.076	2.71772e-06	0.000261824	8488	1.13					0.47	0.188	0.0122426	0.288728	4779	1.21					0.752	0.173	1.45006e-05	0.00413688	1707	1.1					CAG-317	Lachnospiraceae	Lachnospirales	Bacteroidia	Bacteroidota
JAGTTR01 sp018223385	0.8 [0.8-0.8]	Flucloxacillin	<1 year	full model	-0.642	0.098	6.62313e-11	1.02404e-08	0.74	0.689527	0				-0.611	0.116	1.55076e-07	2.21208e-05	8488	1.06					-0.801	0.218	0.000245897	0.0253463	4779	1.57					-0.515	0.337	0.126763	0.837953	1707	1.46					JAGTTR01	Lachnospiraceae	Lachnospirales	Bacteroidia	Bacteroidota
Faecalibacterium sp900539885	0.7 [0.7-0.7]	Fluoroquinolones	1-4 years	full model	-0.355	0.054	7.09717e-11	1.09351e-08	2.43	0.297277	17.6				-0.293	0.07	2.7585e-05	0.00187663	8488	1.16					-0.43	0.091	2.50294e-06	0.000779435	4779	1.74					-0.628	0.278	0.0240483	0.479881	1707	1.08					Faecalibacterium	Ruminococcaceae	Oscillospirales	Bacteroidia	Bacteroidota
Diplocloster modestus	0.2 [0.1-0.2]	Clindamycin	4-8 years	full model	0.229	0.035	7.49817e-11	1.1473e-08	0.94	0.623721	0				0.243	0.042	5.38279e-09	1.12809e-06	8488	1.13					0.229	0.08	0.00440695	0.168141	4779	1.22					0.122	0.117	0.295551	0.945791	1707	1.07					Diplocloster	Lachnospiraceae	Lachnospirales	Bacteroidia	Bacteroidota
Lentihominibacter sp905193765	0.5 [0.4-0.6]	Clindamycin	4-8 years	full model	-0.345	0.053	7.4835e-11	1.1473e-08	1.32	0.517889	0				-0.385	0.068	1.80117e-08	3.27299e-06	8488	1.13					-0.237	0.11	0.0306824	0.435664	4779	1.22					-0.348	0.129	0.00708182	0.260531	1707	1.07					Lentihominibacter	Anaerovoracaceae	Peptostreptococcales	Bacteroidia	Bacteroidota
Clostridium AP scindens	0 [0-0.1]	Flucloxacillin	1-4 years	full model	0.137	0.021	7.89097e-11	1.20324e-08	6	0.0498004	66.7	0.124	0.021	6.69416e-09	0.173	0.027	3.23279e-10	8.77018e-08	8488	1.08	0.147	0.028	1.44653e-07	0.939	0.109	0.037	0.00329502	0.140364	4779	1.22	0.129	0.037	0.000520773	-0.55	-0.009	0.076	0.907489	0.992861	1707	1.12	-0.068	0.077	0.377767	0.783	Clostridium AP	Lachnospiraceae	Lachnospirales	Bacteroidia	Bacteroidota
Faecalibacterium sp900539885	0.7 [0.7-0.7]	Fluoroquinolones	<1 year	full model	-0.849	0.131	7.9515e-11	1.2083e-08	4.78	0.0915649	58.2				-1.121	0.182	8.18169e-10	2.0212e-07	8488	1.08					-0.591	0.197	0.00271664	0.125266	4779	1.15					-0.3	0.602	0.618204	0.982747	1707	1.63					Faecalibacterium	Ruminococcaceae	Oscillospirales	Bacteroidia	Bacteroidota
Mediterraneibacter faecis	0.9 [0.9-0.9]	Flucloxacillin	4-8 years	full model	-0.271	0.042	8.06611e-11	1.22152e-08	11.91	0.00258883	83.2	-0.377	0.044	1.27169e-17	-0.376	0.057	4.87386e-11	1.58472e-08	8488	1.07	-0.411	0.059	3.64196e-12	0.606	-0.083	0.069	0.229031	0.804596	4779	2.07	-0.291	0.075	0.000114885	3.031	-0.407	0.133	0.00224744	0.136751	1707	1.08	-0.49	0.142	0.00055373	0.63	Mediterraneibacter	Lachnospiraceae	Lachnospirales	Bacteroidia	Bacteroidota
Clostridium AP sp000509125	0.1 [0.1-0.3]	Flucloxacillin	4-8 years	full model	0.191	0.029	8.24093e-11	1.24373e-08	12.72	0.00172954	84.3	0.259	0.031	4.69872e-17	0.27	0.037	2.77206e-13	1.49489e-10	8488	1.07	0.293	0.038	1.72494e-14	-0.619	0.041	0.058	0.486502	0.908464	4779	2.07	0.227	0.064	0.000370326	-3.214	0.084	0.088	0.343688	0.957684	1707	1.08	0.126	0.092	0.169778	-0.49	Clostridium AP	Lachnospiraceae	Lachnospirales	Bacteroidia	Bacteroidota
Choladousia sp902363665	0.8 [0.7-0.8]	Fluoroquinolones	<1 year	full model	-0.665	0.102	8.49992e-11	1.27846e-08	4.34	0.114191	53.9				-0.663	0.142	3.21116e-06	0.000299573	8488	1.08					-0.783	0.158	7.15974e-07	0.000307382	4779	1.15					0.146	0.417	0.725805	0.982747	1707	1.64					Choladousia	Lachnospiraceae	Lachnospirales	Negativicutes	Bacillota C
Blautia A caecimuris	0.2 [0.2-0.2]	Flucloxacillin	<1 year	full model	0.667	0.103	8.53889e-11	1.27997e-08	2.71	0.258112	26.2				0.618	0.135	4.77875e-06	0.000419278	8488	1.06					0.607	0.179	0.000727419	0.0547049	4779	1.57					1.201	0.34	0.000428833	0.0466507	1707	1.46					Blautia A	Lachnospiraceae	Lachnospirales	Negativicutes	Bacillota C
UBA3402 sp003478355	0.8 [0.8-0.8]	Flucloxacillin	<1 year	full model	-0.647	0.1	8.60383e-11	1.28534e-08	0.7	0.704016	0				-0.569	0.137	3.23609e-05	0.00215188	8488	1.06					-0.726	0.16	5.48287e-06	0.00147638	4779	1.57					-0.775	0.353	0.028356	0.519215	1707	1.46					UBA3402	Lachnospiraceae	Lachnospirales	Negativicutes	Bacillota C
UBA11524 sp000437595	0.6 [0.6-0.8]	Flucloxacillin	<1 year	full model	-1.092	0.169	9.49363e-11	1.4135e-08	0.65	0.721737	0				-0.961	0.236	4.80843e-05	0.00301078	8488	1.06					-1.246	0.262	2.06581e-06	0.000676667	4779	1.57					-1.124	0.606	0.0636314	0.704894	1707	1.46					UBA11524	CAG-74	Christensenellales	Negativicutes	Bacillota C
Blautia A caecimuris	0.2 [0.2-0.2]	Flucloxacillin	4-8 years	full model	0.246	0.038	1.08103e-10	1.60413e-08	9.9	0.00707332	79.8	0.305	0.04	3.53326e-14	0.351	0.051	4.38935e-12	1.84854e-09	8488	1.07	0.378	0.052	5.07624e-13	-0.539	0.106	0.066	0.110386	0.686251	4779	2.07	0.243	0.073	0.000851845	-2.066	0.117	0.121	0.332757	0.954734	1707	1.08	0.065	0.126	0.604047	0.435	Blautia A	Lachnospiraceae	Lachnospirales	Negativicutes	Bacillota C
ER4 sp000765235	0.8 [0.8-0.9]	Clindamycin	<1 year	full model	-1.172	0.182	1.10712e-10	1.63736e-08	2.65	0.266414	24.4				-1.368	0.236	6.62199e-09	1.36197e-06	8488	1.07					-0.717	0.334	0.0318521	0.441469	4779	1.22					-1.336	0.548	0.0148593	0.385062	1707	1.36					ER4	Oscillospiraceae	Oscillospirales	Negativicutes	Bacillota C
Mediterraneibacter intestinigallinarum	0.1 [0.1-0.1]	Macrolides	1-4 years	full model	0.227	0.035	1.1593e-10	1.70881e-08	4.12	0.127611	51.4				0.262	0.039	2.9831e-11	1.02258e-08	8488	1.05					0.05	0.141	0.720343	0.957273	4779	1.11					0.103	0.094	0.270766	0.942423	1707	1.09					Mediterraneibacter	Lachnospiraceae	Lachnospirales	Negativicutes	Bacillota C
Massilimicrobiome merdigallinarum	0.1 [0.1-0.3]	Clindamycin	<1 year	full model	0.558	0.087	1.22326e-10	1.79709e-08	3.19	0.203198	37.2				0.477	0.102	2.99681e-06	0.000283767	8488	1.07					0.945	0.249	0.000144571	0.0178076	4779	1.22					0.635	0.22	0.00401614	0.188528	1707	1.36					Massilimicrobiome	Coprobacillaceae	Erysipelotrichales	Negativicutes	Bacillota C
Enterocloster bolteae	0.6 [0.5-0.6]	Clindamycin	<1 year	full model	0.917	0.142	1.24331e-10	1.8205e-08	1.38	0.502668	0				0.939	0.187	5.26348e-07	6.29057e-05	8488	1.07					0.707	0.268	0.00849776	0.242431	4779	1.22					1.248	0.383	0.00113246	0.0913824	1707	1.36					Enterocloster	Lachnospiraceae	Lachnospirales	Negativicutes	Bacillota C
Enterocloster citroniae	0.6 [0.6-0.7]	Clindamycin	1-4 years	full model	0.407	0.063	1.28017e-10	1.86829e-08	0.9	0.636485	0				0.38	0.077	7.13244e-07	8.25645e-05	8488	1.13					0.405	0.139	0.00351968	0.146969	4779	1.21					0.576	0.191	0.0025957	0.150238	1707	1.1					Enterocloster	Lachnospiraceae	Lachnospirales	Negativicutes	Bacillota C
Agathobaculum sp003481705	0.5 [0.4-0.5]	Flucloxacillin	<1 year	full model	-0.942	0.146	1.28654e-10	1.87141e-08	0.55	0.760479	0				-0.907	0.191	2.03169e-06	0.000205118	8488	1.06					-0.91	0.257	0.000404465	0.0369534	4779	1.57					-1.294	0.498	0.00946063	0.307166	1707	1.46					Agathobaculum	Butyricicoccaceae	Oscillospirales	Negativicutes	Bacillota C
Blautia A sp900120195	0.5 [0.4-0.6]	Clindamycin	<1 year	full model	-0.909	0.142	1.4157e-10	2.05253e-08	0.34	0.843548	0				-0.927	0.174	1.09643e-07	1.62699e-05	8488	1.07					-0.995	0.327	0.00233889	0.11558	4779	1.22					-0.723	0.363	0.0466512	0.637707	1707	1.36					Blautia A	Lachnospiraceae	Lachnospirales	Negativicutes	Bacillota C
Merdimonas faecis	0.2 [0.2-0.3]	Clindamycin	1-4 years	full model	0.383	0.06	1.50177e-10	2.1702e-08	1.55	0.461402	0				0.386	0.07	3.59594e-08	6.18725e-06	8488	1.13					0.493	0.149	0.000966465	0.0657883	4779	1.21					0.202	0.181	0.262692	0.940048	1707	1.1					Merdimonas	Lachnospiraceae	Lachnospirales	Negativicutes	Bacillota C
Zhenpiania hominis	0.5 [0.4-0.5]	Clindamycin	1-4 years	full model	0.445	0.069	1.51855e-10	2.18731e-08	0.02	0.987832	0				0.452	0.086	1.67067e-07	2.35278e-05	8488	1.13					0.427	0.139	0.00220822	0.111725	4779	1.21					0.441	0.215	0.040036	0.601356	1707	1.1					Zhenpiania	Anaerovoracaceae	Peptostreptococcales	Negativicutes	Bacillota C
Ventricola sp900542395	0.5 [0.4-0.6]	Fluoroquinolones	<1 year	full model	-0.919	0.144	1.53291e-10	2.20083e-08	2.47	0.290658	19.1				-0.775	0.191	4.99421e-05	0.00310718	8488	1.08					-1.211	0.238	3.87711e-07	0.000188402	4779	1.15					-0.577	0.536	0.281592	0.944955	1707	1.63					Ventricola	CAG-74	Christensenellales	Negativicutes	Bacillota C
Anaerostipes caccae	0.1 [0.1-0.1]	Flucloxacillin	<1 year	full model	0.354	0.055	1.56276e-10	2.23642e-08	11.03	0.00403018	81.9	0.435	0.057	2.71241e-14	0.263	0.084	0.00186509	0.0533744	8488	1.06	0.309	0.085	0.000260674	-0.546	0.342	0.078	1.29274e-05	0.00307275	4779	1.57	0.443	0.083	1.03033e-07	-1.304	1.013	0.21	1.57179e-06	0.000808193	1707	1.46	1.189	0.214	3.30531e-08	-0.839	Anaerostipes	Lachnospiraceae	Lachnospirales	Negativicutes	Bacillota C
CAG-238 sp900542245	0.6 [0.5-0.6]	Clindamycin	<1 year	full model	-0.969	0.151	1.58301e-10	2.25809e-08	1.1	0.577417	0				-0.862	0.192	6.85287e-06	0.000573928	8488	1.07					-1.238	0.303	4.44032e-05	0.00782274	4779	1.22					-0.966	0.43	0.0246634	0.486857	1707	1.36					CAG-238	Anaerovoracaceae	Peptostreptococcales	Negativicutes	Bacillota C
Parasutterella excrementihominis	0.4 [0.3-0.5]	Fluoroquinolones	<1 year	full model	-0.55	0.086	1.60748e-10	2.28562e-08	8.03	0.0179992	75.1	-0.625	0.089	1.9144e-12	-0.827	0.13	2.2158e-10	6.16242e-08	8488	1.08	-0.853	0.13	5.90492e-11	0.202	-0.332	0.119	0.00537628	0.187936	4779	1.15	-0.413	0.127	0.00113906	0.675	-0.371	0.413	0.369355	0.961783	1707	1.63	-0.573	0.417	0.169713	0.499	Parasutterella	Burkholderiaceae A	Burkholderiales	Negativicutes	Bacillota C
Dorea A longicatena	0.9 [0.8-0.9]	Flucloxacillin	1-4 years	full model	-0.313	0.049	1.62622e-10	2.30485e-08	2.95	0.229098	32.1				-0.358	0.065	3.93243e-08	6.68815e-06	8488	1.08					-0.212	0.081	0.00843448	0.241719	4779	1.22					-0.499	0.194	0.0100913	0.316427	1707	1.12					Dorea A	Lachnospiraceae	Lachnospirales	Negativicutes	Bacillota C
[truncated: 88,128 more rows]
[truncated: 1 more columns]

[truncated: 6 more sheets: Suppl. Table 10, Suppl. Table 11, Suppl. Table 12, Suppl. Table 13, Suppl. Table 14, Suppl. Table 15]
